# Supplementary material for: Effect of water activity on rates of serpentinization of olivine
Source: Nat Commun. 2017 Jul 14;8:16107. doi: 10.1038/ncomms16107 (PMC5594423; doi:10.1038/ncomms16107)
Supplement: Supplementary Data 1 [file ncomms16107-s2.xlsx]

## Sheet: Sheet1
Supplementary Data 1. Tm , salinity and H2O consumed during the experiments.
1wt%	Day 0			Day 5			Day 10			Day 15
SFI	Tm (ºC)	Salinity (wt%)	H2O loss (moles)	Tm (ºC)	Salinity (wt%)	H2O loss (moles)	Tm (ºC)	Salinity (wt%)	H2O loss (moles)	Tm (ºC)	Salinity (wt%)	H2O loss (moles)	Extent of Reaction
FIA 1A	-0.6	1.05221	2.91036e-13	-0.85	1.48141	6.78832e-12	-1.05	1.82091	1.01646e-11	-1.3	2.24053	1.29272e-11	0.54085
FIA 1B	-0.6	1.05221	2.91036e-13	-0.85	1.48141	6.78832e-12	-1.05	1.82091	1.01646e-11	-1.1	1.90526	1.08256e-11	0.452955
FIA 1C	-0.7	1.22453	3.26151e-12	-0.85	1.48141	6.78832e-12	-1.05	1.82091	1.01646e-11	-1.3	2.24053	1.29272e-11	0.54085
FIA 1D	-0.6	1.05221	2.91036e-13	-0.85	1.48141	6.78832e-12	-1.05	1.82091	1.01646e-11	-1.2	2.07331	1.19738e-11	0.500978
FIA 1E	-0.6	1.05221	2.91036e-13	-0.85	1.48141	6.78832e-12	-1.05	1.82091	1.01646e-11	-1.2	2.07331	1.19738e-11	0.500978
FIA 1F	-0.6	1.05221	2.91036e-13	-0.85	1.48141	6.78832e-12	-1.05	1.82091	1.01646e-11	-1.3	2.24053	1.29272e-11	0.54085
FIA 1G	-0.7	1.22453	3.26151e-12	-0.85	1.48141	6.78832e-12	-1.05	1.82091	1.01646e-11	-1.1	1.90526	1.08256e-11	0.452955
FIA 1H	-0.6	1.05221	2.91036e-13	-0.85	1.48141	6.78832e-12	-1.05	1.82091	1.01646e-11	-1.2	2.07331	1.19738e-11	0.500978
FIA 1I	-0.6	1.05221	2.91036e-13	-0.85	1.48141	6.78832e-12	-1.05	1.82091	1.01646e-11	-1.2	2.07331	1.19738e-11	0.500978
3.5 wt%	DAY 0			DAY 5			DAY 10			DAY 15			DAY 20			DAY 25			DAY 30			DAY 36			DAY 40			DAY 45			DAY 50			DAY 55
SFI	Tm (ºC)	Salinity (wt%)	H2O loss (moles)	Tm (ºC)	Salinity (wt%)	H2O loss (moles)	Tm (ºC)	Salinity (wt%)	H2O loss (moles)	Tm (ºC)	Salinity (wt%)	H2O loss (moles)	Tm (ºC)	Salinity (wt%)	H2O loss (moles)	Tm (ºC)	Salinity (wt%)	H2O loss (moles)	Tm (ºC)	Salinity (wt%)	H2O loss (moles)	Tm (ºC)	Salinity (wt%)	H2O loss (moles)	Tm (ºC)	Salinity (wt%)	H2O loss (moles)	Tm (ºC)	Salinity (wt%)	H2O loss (moles)	Tm (ºC)	Salinity (wt%)	H2O loss (moles)	Tm (ºC)	Salinity (wt%)	H2O loss (moles)	Extent of Reaction
FIA 1A	-2.25	3.78758	1.57649e-12	-2.2	3.708	1.08069e-12	-2.3	3.86696	2.05289e-12	-2.2	3.708	1.08069e-12	-2.2	3.708	1.08069e-12	-2.5	4.18245	3.78193e-12	-2.5	4.18245	3.78193e-12	-2.8	4.6497	5.92892e-12	-3.5	5.71243	9.49406e-12	-3.85	6.22963	1.07784e-11	-4.1	6.59339	1.15598e-11	–	–	–	0.479715
FIA 1B	-2.25	3.78758	1.57649e-12	-2.2	3.708	1.08069e-12	-2.3	3.86696	2.05289e-12	-2.2	3.708	1.08069e-12	-2.2	3.708	1.08069e-12	-2.4	4.02511	2.95107e-12	-2.4	4.02511	2.95107e-12	-2.8	4.6497	5.92892e-12	-3.3	5.41268	8.63424e-12	-3.45	5.63778	9.28875e-12	-3.6	5.86116	9.88708e-12	–	–	–	0.410142
FIA 1C	-2.25	3.78758	1.57649e-12	-2.2	3.708	1.08069e-12	-2.3	3.86696	2.05289e-12	-2.2	3.708	1.08069e-12	-2.2	3.708	1.08069e-12	-2.4	4.02511	2.95107e-12	-2.4	4.02511	2.95107e-12	-2.5	4.18245	3.78193e-12	-2.3	3.86696	2.05289e-12	-2.65	4.41697	4.91517e-12	-2.4	4.02511	2.95107e-12	-2.5	4.18245	3.78193e-12	0.155526
FIA 1D	-2.25	3.78758	1.57649e-12	-2.2	3.708	1.08069e-12	-2.3	3.86696	2.05289e-12	-2.2	3.708	1.08069e-12	-2.2	3.708	1.08069e-12	-2.4	4.02511	2.95107e-12	-2.4	4.02511	2.95107e-12	-2.5	4.18245	3.78193e-12	-2.3	3.86696	2.05289e-12	-2.65	4.41697	4.91517e-12	-2.8	4.6497	5.92892e-12	-3	4.95724	7.12196e-12	0.294218
FIA 1E	-2.25	3.78758	1.57649e-12	-2.2	3.708	1.08069e-12	-2.3	3.86696	2.05289e-12	-2.2	3.708	1.08069e-12	-2.2	3.708	1.08069e-12	-2.4	4.02511	2.95107e-12	-2.4	4.02511	2.95107e-12	-2.5	4.18245	3.78193e-12	-2.3	3.86696	2.05289e-12	-2.6	4.339	4.55156e-12	-2.4	4.02511	2.95107e-12	-2.5	4.18245	3.78193e-12	0.155526
FIA 1F	-2.25	3.78758	1.57649e-12	-2.2	3.708	1.08069e-12	-2.3	3.86696	2.05289e-12	-2.2	3.708	1.08069e-12	-2.2	3.708	1.08069e-12	-2.4	4.02511	2.95107e-12	-2.4	4.02511	2.95107e-12	-2.5	4.18245	3.78193e-12	-2.3	3.86696	2.05289e-12	-2.6	4.339	4.55156e-12	-2.4	4.02511	2.95107e-12	-2.5	4.18245	3.78193e-12	0.155526
FIA 1G	-2.25	3.78758	1.57649e-12	-2.2	3.708	1.08069e-12	-2.3	3.86696	2.05289e-12	-2.2	3.708	1.08069e-12	-2.2	3.708	1.08069e-12	-2.4	4.02511	2.95107e-12	-2.4	4.02511	2.95107e-12	-2.5	4.18245	3.78193e-12	-2.3	3.86696	2.05289e-12	-2.6	4.339	4.55156e-12	-2.4	4.02511	2.95107e-12	-2.5	4.18245	3.78193e-12	0.155526
FIA 1H	-2.25	3.78758	1.57649e-12	-2.2	3.708	1.08069e-12	-2.3	3.86696	2.05289e-12	-2.2	3.708	1.08069e-12	-2.2	3.708	1.08069e-12	-2.4	4.02511	2.95107e-12	-2.4	4.02511	2.95107e-12	-2.5	4.18245	3.78193e-12	-2.5	4.18245	3.78193e-12	-2.8	4.6497	5.92892e-12	-3.05	5.03363	7.3953e-12	-3.2	5.26164	8.16264e-12	0.337845
FIA 1I	-2.25	3.78758	1.57649e-12	-2.2	3.708	1.08069e-12	-2.3	3.86696	2.05289e-12	-2.2	3.708	1.08069e-12	-2.2	3.708	1.08069e-12	-2.4	4.02511	2.95107e-12	-2.4	4.02511	2.95107e-12	-2.5	4.18245	3.78193e-12	-2.4	4.02511	2.95107e-12	-3	4.95724	7.12196e-12	-3.15	5.18584	7.91523e-12	-3.3	5.41268	8.63424e-12	0.357634
FIA 2A	-2.3	3.708	1.08069e-12	-2.2	3.708	1.08069e-12	-2.5	4.18245	3.78193e-12	-2.4	4.02511	2.95107e-12	-2.4	4.02511	2.95107e-12	-2.35	3.94613	2.5108e-12	-2.4	4.02511	2.95107e-12	-2.45	4.10388	3.37452e-12	-2.5	4.10388	3.37452e-12	-2.4	4.02511	2.95107e-12	-2.4	4.02511	2.95107e-12	-2.5	4.18245	3.78193e-12	0.155526
FIA 2B	-2.3	3.708	1.08069e-12	-2.3	3.86696	2.05289e-12	-2.5	4.18245	3.78193e-12	-2.4	4.02511	2.95107e-12	-2.5	4.18245	3.78193e-12	-2.35	3.94613	2.5108e-12	-2.4	4.02511	2.95107e-12	-2.45	4.10388	3.37452e-12	-2.5	4.10388	3.37452e-12	-2.4	4.02511	2.95107e-12	-2.4	4.02511	2.95107e-12	-2.5	4.18245	3.78193e-12	0.155526
FIA 2C	-2.3	3.708	1.08069e-12	-2.2	3.708	1.08069e-12	-2.5	4.18245	3.78193e-12	-2.4	4.02511	2.95107e-12	-2.4	4.02511	2.95107e-12	-2.35	3.94613	2.5108e-12	-2.4	4.02511	2.95107e-12	-2.75	4.57232	5.60325e-12	-3	4.57232	5.60325e-12	-3.4	5.56294	9.07721e-12	-3.7	6.00912	1.02583e-11	-4.1	6.59339	1.15598e-11	0.479715
FIA 2D	-2.4	3.86696	2.05289e-12	-2.2	3.708	1.08069e-12	-2.5	4.18245	3.78193e-12	-2.3	3.86696	2.05289e-12	-2.4	4.02511	2.95107e-12	-2.35	3.94613	2.5108e-12	-2.4	4.02511	2.95107e-12	-2.45	4.10388	3.37452e-12	-2.6	4.10388	3.37452e-12	-2.4	4.02511	2.95107e-12	-2.7	4.49475	5.26553e-12	-3.2	5.26164	8.16264e-12	0.337845
FIA 2E	-2.3	3.708	1.08069e-12	-2.2	3.708	1.08069e-12	-2.5	4.18245	3.78193e-12	-2.3	3.86696	2.05289e-12	-2.4	4.02511	2.95107e-12	-2.35	3.94613	2.5108e-12	-2.4	4.02511	2.95107e-12	-2.45	4.10388	3.37452e-12	-2.6	4.10388	3.37452e-12	-2.4	4.02511	2.95107e-12	-2.7	4.49475	5.26553e-12	-3.1	5.10983	7.65958e-12	0.316744
FIA 3A	-2.3	3.86696	2.05289e-12	-2.25	3.78758	1.57649e-12	-2.5	4.18245	3.78193e-12	-2.5	4.18245	3.78193e-12	-2.7	4.49475	5.26553e-12	-2.9	4.80386	6.54634e-12	-3.35	5.48791	8.85914e-12	-3.8	6.15632	1.06097e-11	–	–	–	–	–	–	–	–	–	–	–	–	0.440302
FIA 3B	-2.3	3.86696	2.05289e-12	-2.25	3.78758	1.57649e-12	-2.4	4.18245	3.78193e-12	-2.5	4.18245	3.78193e-12	-2.8	4.6497	5.92892e-12	-3.2	5.26164	8.16264e-12	-3.65	5.93523	1.00753e-11	-4	6.44845	1.1259e-11	-4.65	7.37729	1.29859e-11	–	–	–	–	–	–	–	–	–	0.538211
FIA 3C	-2.3	3.86696	2.05289e-12	-2.25	3.78758	1.57649e-12	-2.4	4.02511	2.95107e-12	-2.4	4.02511	2.95107e-12	-2.7	4.49475	5.26553e-12	-2.9	4.80386	6.54634e-12	-3.25	5.33726	8.40219e-12	-3.5	5.71243	9.49406e-12	-3.75	6.08281	1.04364e-11	-4.1	6.59339	1.15598e-11	–	–	–	–	–	–	0.479715
FIA 3D	-2.3	3.86696	2.05289e-12	-2.25	3.78758	1.57649e-12	-2.5	4.18245	3.78193e-12	-2.4	4.02511	2.95107e-12	–	–	–	-2.9	4.80386	6.54634e-12	-3.25	5.33726	8.40219e-12	-3.7	6.00912	1.02583e-11	-4.15	6.66558	1.17048e-11	-4.5	7.16571	1.26308e-11	–	–	–	–	–	–	0.523717
FIA 3E	-2.3	3.86696	2.05289e-12	-2.25	3.78758	1.57649e-12	-2.4	4.02511	2.95107e-12	-2.4	4.02511	2.95107e-12	-2.4	4.02511	2.95107e-12	-2.7	4.49475	5.26553e-12	-2.7	4.49475	5.26553e-12	-3.1	5.10983	7.65958e-12	-3.7	6.00912	1.02583e-11	-4.25	6.8094	1.19847e-11	–	–	–	–	–	–	0.497226
FIA 3F	-2.3	3.86696	2.05289e-12	-2.25	3.78758	1.57649e-12	-2.4	4.02511	2.95107e-12	-2.4	4.02511	2.95107e-12	-3	4.95724	7.12196e-12	–	–	–	–	–	–	–	–	–	–	–	–	–	–	–	–	–	–	–	–	–	0.294218
FIA 3G	-2.3	3.86696	2.05289e-12	-2.25	3.78758	1.57649e-12	-2.5	4.18245	3.78193e-12	-2.4	4.02511	2.95107e-12	-3	4.95724	7.12196e-12	-3.2	5.26164	8.16264e-12	-3.45	5.63778	9.28875e-12	-3.95	6.3757	1.11029e-11	-4.2	6.73758	1.18464e-11	-4.35	6.95247	1.22519e-11	–	–	–	–	–	–	0.5082
FIA 3H	-2.3	3.86696	2.05289e-12	-2.25	3.78758	1.57649e-12	-2.8	4.6497	5.92892e-12	-2.8	4.6497	5.92892e-12	–	–	–	–	–	–	–	–	–	-4.2	6.73758	1.18464e-11	–	–	–	–	–	–	–	–	–	–	–	–	0.491534
FIA 3I	-2.3	3.86696	2.05289e-12	-2.25	3.78758	1.57649e-12	-2.5	4.18245	3.78193e-12	-2.4	4.02511	2.95107e-12	–	–	–	-2.7	4.49475	5.26553e-12	-3.05	5.03363	7.3953e-12	-4.1	6.59339	1.15598e-11	-4.25	6.8094	1.19847e-11	–	–	–	–	–	–	–	–	–	0.497226
FIA 3J	-2.3	3.86696	2.05289e-12	-2.25	3.78758	1.57649e-12	-2.4	4.02511	2.95107e-12	-2.5	4.18245	3.78193e-12	-2.9	4.80386	6.54634e-12	-3.1	5.10983	7.65958e-12	-3.55	5.78689	9.69342e-12	-4.15	6.66558	1.17048e-11	-4.35	6.95247	1.22519e-11	–	–	–	–	–	–	–	–	–	0.5082
FIA 3K	-2.3	3.86696	2.05289e-12	-2.25	3.78758	1.57649e-12	-2.4	4.02511	2.95107e-12	-2.4	4.02511	2.95107e-12	-2.6	4.339	4.55156e-12	-2.7	4.49475	5.26553e-12	-2.95	4.88065	6.83913e-12	-4.2	6.73758	1.18464e-11	-4.55	7.23642	1.27517e-11	–	–	–	–	–	–	–	–	–	0.528656
FIA 3L	-2.3	3.86696	2.05289e-12	-2.25	3.78758	1.57649e-12	-2.4	4.02511	2.95107e-12	-2.3	3.86696	2.05289e-12	-2.7	4.49475	5.26553e-12	-2.9	4.80386	6.54634e-12	-3.05	5.03363	7.3953e-12	-4.2	6.73758	1.18464e-11	–	–	–	–	–	–	–	–	–	–	–	–	0.491534
FIA 3M	-2.3	3.86696	2.05289e-12	-2.25	3.78758	1.57649e-12	-2.4	4.02511	2.95107e-12	-2.3	3.86696	2.05289e-12	-2.4	4.02511	2.95107e-12	-2.3	3.86696	2.05289e-12	-2.65	4.41697	4.91517e-12	-3.3	5.41268	8.63424e-12	-3.7	6.00912	1.02583e-11	-4.3	6.88103	1.21198e-11	-4.5	7.16571	1.26308e-11	–	–	–	0.523717
FIA 3N	-2.3	3.86696	2.05289e-12	-2.25	3.78758	1.57649e-12	-2.4	4.02511	2.95107e-12	-2.4	4.02511	2.95107e-12	–	–	–	–	–	–	-3.15	5.18584	7.91523e-12	-4.2	6.73758	1.18464e-11	–	–	–	–	–	–	–	–	–	–	–	–	0.491534
FIA 3O	-2.3	3.86696	2.05289e-12	-2.25	3.78758	1.57649e-12	-2.4	4.02511	2.95107e-12	-2.4	4.02511	2.95107e-12	–	–	–	-2.3	3.86696	2.05289e-12	-2.35	3.94613	2.5108e-12	-2.5	4.18245	3.78193e-12	-2.65	4.41697	4.91517e-12	-2.75	4.57232	5.60325e-12	-2.95	4.88065	6.83913e-12	-3.15			0.282382
FIA 3P	-2.3	3.86696	2.05289e-12	-2.25	3.78758	1.57649e-12	-2.4	4.02511	2.95107e-12	-2.3	3.86696	2.05289e-12	-2.6	4.339	4.55156e-12	-2.3	3.86696	2.05289e-12	-2.35	3.94613	2.5108e-12	-2.5	4.18245	3.78193e-12	-2.3	3.86696	2.05289e-12	-2.7	4.49475	5.26553e-12	-3	4.95724	7.12196e-12	-3.15	5.18584	7.91523e-12	0.327465
FIA 3Q	-2.3	3.86696	2.05289e-12	-2.25	3.78758	1.57649e-12	-2.4	4.02511	2.95107e-12	-2.4	4.02511	2.95107e-12	–	–	–	-2.3	3.86696	2.05289e-12	-2.35	3.94613	2.5108e-12	-2.5	4.18245	3.78193e-12	-2.3	3.86696	2.05289e-12	-2.4	4.02511	2.95107e-12	-2.5	4.18245	3.78193e-12	-2.65	4.41697	4.91517e-12	0.202282
FIA 3R	-2.3	3.86696	2.05289e-12	-2.25	3.78758	1.57649e-12	-2.4	4.02511	2.95107e-12	-2.4	4.02511	2.95107e-12	–	–	–	-2.3	3.86696	2.05289e-12	-2.35	3.94613	2.5108e-12				-3.15	5.18584	7.91523e-12	-3.35	5.48791	8.85914e-12	-3.5	5.71243	9.49406e-12	-3.25	5.33726	8.40219e-12	0.347896
FIA 3S	-2.1	3.54824	2.71487e-14	-2.05	3.46805	-5.32602e-13	-2.4	4.02511	2.95107e-12	-2.4	4.02511	2.95107e-12	-3	4.95724	7.12196e-12	–	–	–	-3.45	5.63778	9.28875e-12	-4.1	6.59339	1.15598e-11	–	–	–	–	–	–	–	–	–	–	–	–	0.479715
FIA 3T	-2.3	3.86696	2.05289e-12	-2.25	3.78758	1.57649e-12	-2.4	4.02511	2.95107e-12	-2.4	4.02511	2.95107e-12	–	–	–	-2.7	4.49475	5.26553e-12	–	–	–				-3.7	6.00912	1.02583e-11	–	–	–	–	–	–	–	–	–	0.425655
FIA 3U	-2.3	3.86696	2.05289e-12	-2.25	3.78758	1.57649e-12	-2.4	4.02511	2.95107e-12	-2.4	4.02511	2.95107e-12	–	–	–	-2.5	4.18245	3.78193e-12	–	–	–	-3.1	5.10983	7.65958e-12	-3.3	5.41268	8.63424e-12	-3.7	6.00912	1.02583e-11	–	–	–	–	–	–	0.425655
FIA 3V	-2.3	3.86696	2.05289e-12	-2.25	3.78758	1.57649e-12	-2.4	4.02511	2.95107e-12	-2.4	4.02511	2.95107e-12	–	–	–	-2.3	3.86696	2.05289e-12	-2.35	3.94613	2.5108e-12	-2.5	4.18245	3.78193e-12	-2.3	3.86696	2.05289e-12	-2.4	4.02511	2.95107e-12	-2.4	4.02511	2.95107e-12	-2.4	4.02511	2.95107e-12	0.121477
FIA 3W	-2.3	3.86696	2.05289e-12	-2.25	3.78758	1.57649e-12	-2.4	4.02511	2.95107e-12	-2.4	4.02511	2.95107e-12	–	–	–	–	–	–	-2.35	3.94613	2.5108e-12	–	–	–	–	–	–	–	–	–	–	–	–	–	–	–	0.103517
FIA 3X	-2.3	3.86696	2.05289e-12	-2.25	3.78758	1.57649e-12	-2.4	4.02511	2.95107e-12	-2.4	4.02511	2.95107e-12	–	–	–	–	–	–	-2.35	3.94613	2.5108e-12	-2.5	4.18245	3.78193e-12	-2.3	3.86696	2.05289e-12	-2.4	4.02511	2.95107e-12	-2.4	4.02511	2.95107e-12	-2.4	4.02511	2.95107e-12	0.121477
FIA 3Y	-2.3	3.86696	2.05289e-12	-2.25	3.78758	1.57649e-12	-2.4	4.02511	2.95107e-12	-2.4	4.02511	2.95107e-12	-2.7	4.49475	5.26553e-12	-3	4.95724	7.12196e-12	-3.25	5.33726	8.40219e-12	-4.3	6.88103	1.21198e-11	–	–	–	–	–	–	–	–	–	–	–	–	0.502779
FIA 3Z	-2.3	3.86696	2.05289e-12	-2.25	3.78758	1.57649e-12	-2.4	4.02511	2.95107e-12	-2.4	4.02511	2.95107e-12	-2.4	4.02511	2.95107e-12	-2.6	4.339	4.55156e-12	-2.65	4.41697	4.91517e-12	–	–	–	-3.25	5.33726	8.40219e-12	-3.7	6.00912	1.02583e-11	-3.8	6.15632	1.06097e-11	-4.2	6.73758	1.18464e-11	0.491534
FIA 3AA	-2.3	3.86696	2.05289e-12	-2.25	3.78758	1.57649e-12	-2.4	4.02511	2.95107e-12	-2.4	4.02511	2.95107e-12	-2.4	4.02511	2.95107e-12	-2.3	3.86696	2.05289e-12	-2.35	3.94613	2.5108e-12	-2.5	4.18245	3.78193e-12	-2.2	3.708	1.08069e-12	-2.4	4.02511	2.95107e-12	-2.4	4.02511	2.95107e-12	-2.4	4.02511	2.95107e-12	0.121477
FIA 3AB	-2.3	3.86696	2.05289e-12	-2.25	3.78758	1.57649e-12	-2.4	4.02511	2.95107e-12	-2.4	4.02511	2.95107e-12	-2.4	4.02511	2.95107e-12	-2.3	3.86696	2.05289e-12	-2.35	3.94613	2.5108e-12	–	–	–	–	–	–	-3.6	5.86116	9.88708e-12	-3.8	6.15632	1.06097e-11	-4.1	6.59339	1.15598e-11	0.479715
FIA 3AC	-2.3	3.86696	2.05289e-12	-2.25	3.78758	1.57649e-12	-2.4	4.02511	2.95107e-12	-2.4	4.02511	2.95107e-12	-2.7	4.49475	5.26553e-12	-3	4.95724	7.12196e-12	-3.15	5.18584	7.91523e-12	-4.3	6.88103	1.21198e-11	–	–	–	–	–	–	–	–	–	–	–	–	0.502779
FIA 3AD	-2.3	3.86696	2.05289e-12	-2.25	3.78758	1.57649e-12	-2.4	4.02511	2.95107e-12	-2.4	4.02511	2.95107e-12	-2.4	4.02511	2.95107e-12	–	–	–	-2.35	3.94613	2.5108e-12	-2.5	4.18245	3.78193e-12	-2.3	3.86696	2.05289e-12	-2.4	4.02511	2.95107e-12	-2.4	4.02511	2.95107e-12	-2.3	3.86696	2.05289e-12	0.0848982
FIA 3AE	-2.3	3.86696	2.05289e-12	-2.25	3.78758	1.57649e-12	-2.4	4.02511	2.95107e-12	-2.4	4.02511	2.95107e-12	-2.4	4.02511	2.95107e-12	–	–	–	–	–	–	–	–	–	-3.05	5.03363	7.3953e-12	-3.5	5.71243	9.49406e-12	-3.6	5.86116	9.88708e-12	-3.85	6.22963	1.07784e-11	0.447323
FIA 4A	-2.25	3.78758	1.57649e-12	-2.25	3.78758	1.57649e-12	-2.3	3.86696	2.05289e-12	-2.35	3.94613	2.5108e-12	-2.65	4.41697	4.91517e-12	-3.05	5.03363	7.3953e-12	–	–		-3.75	6.08281	1.04364e-11	–	–	–	–	–	–	–	–	–	–	–	–	0.433082
FIA 4B	-2.25	3.78758	1.57649e-12	-2.25	3.78758	1.57649e-12	-2.3	3.86696	2.05289e-12	-2.35	3.94613	2.5108e-12	-2.35	3.94613	2.5108e-12	-2.65	4.41697	4.91517e-12	-3.05	5.03363	7.3953e-12	-3.55	5.78689	9.69342e-12	–	–	–	–	–	–	–	–	–	–	–	–	0.402039
FIA 4C	-2.25	3.78758	1.57649e-12	-2.25	3.78758	1.57649e-12	-2.3	3.86696	2.05289e-12	-3.15	5.18584	7.91523e-12	–	–	–	–	–	–	–	–	–	–	–	–	-3.9	6.30276	1.09427e-11	–	–	–	–	–	–	–	–	–	0.454154
FIA 4D	-2.25	3.78758	1.57649e-12	-2.25	3.78758	1.57649e-12	-2.3	3.86696	2.05289e-12	-2.45	4.10388	3.37452e-12	-2.55	–	–	–	–	–	-3.25	5.33726	8.40219e-12	-3.85	6.22963	1.07784e-11	-4.1	6.59339	1.15598e-11	–	–	–	–	–	–	–	–	–	0.479715
FIA 4E	-2.25	3.78758	1.57649e-12	-2.25	3.78758	1.57649e-12	-2.3	3.86696	2.05289e-12	-2.75	4.57232	5.60325e-12	–	–	–	-3.25	5.33726	8.40219e-12	-3.55	5.78689	9.69342e-12	-4.05	6.52101	1.14113e-11	-4.25	6.8094	1.19847e-11	–	–	–	–	–	–	–	–	–	0.497226
FIA 4F	-2.25	3.78758	1.57649e-12	-2.25	3.78758	1.57649e-12	-2.3	3.86696	2.05289e-12	-2.35	3.94613	2.5108e-12	-2.35	3.94613	2.5108e-12	-2.35	3.94613	2.5108e-12	-2.65	4.41697	4.91517e-12	-3	4.95724	7.12196e-12	-2.4	3.94613	2.5108e-12	-3.3	5.41268	8.63424e-12	-2.5	4.18245	3.78193e-12	-3.5	5.71243	9.49406e-12	0.393691
FIA 4G	-2.25	3.78758	1.57649e-12	-2.25	3.78758	1.57649e-12	-2.3	3.86696	2.05289e-12	–	–	–	-3.05	5.03363	7.3953e-12	-3.45	5.63778	9.28875e-12	-3.65	5.93523	1.00753e-11	-4.3	6.88103	1.21198e-11	-3.7	6.00912	1.02583e-11	-4.6	7.30694	1.287e-11	-3.8	6.15632	1.06097e-11	-4.8	7.58723	1.33194e-11	0.551791
6wt %	Day 0			Day 5			Day 10			Day 15			Day 20			Day 25			Day 30			Day 35			Day 40			Day 45			Day 50			Day 55			Day 60			Day 65			Day 70			Day 75			Day 80
SFI	Tm (ºC)	Salinity (wt%)	H2O loss (moles)	Tm (ºC)	Salinity (wt%)	H2O loss (moles)	Tm (ºC)	Salinity (wt%)	H2O loss (moles)	Tm (ºC)	Salinity (wt%)	H2O loss (moles)	Tm (ºC)	Salinity (wt%)	H2O loss (moles)	Tm (ºC)	Salinity (wt%)	H2O loss (moles)	Tm (ºC)	Salinity (wt%)	H2O loss (moles)	Tm (ºC)	Salinity (wt%)	H2O loss (moles)	Tm (ºC)	Salinity (wt%)	H2O loss (moles)	Tm (ºC)	Salinity (wt%)	H2O loss (moles)	Tm (ºC)	Salinity (wt%)	H2O loss (moles)	Tm (ºC)	Salinity (wt%)	H2O loss (moles)	Tm (ºC)	Salinity (wt%)	H2O loss (moles)	Tm (ºC)	Salinity (wt%)	H2O loss (moles)	Tm (ºC)	Salinity (wt%)	H2O loss (moles)	Tm (ºC)	Salinity (wt%)	H2O loss (moles)	Tm (ºC)
FIA 1A	-3.9	6.30276	1.19074e-12	-3.9	6.30276	1.19074e-12	-3.95	6.3757	1.4701e-12	-3.85	6.22963	9.04144e-13	-4	6.44845	1.74249e-12	-3.9	6.30276	1.19074e-12	-3.75	6.08281	3.08193e-13	-3.85	6.22963	9.04144e-13	-3.8	6.15632	6.10056e-13	-4	6.44845	1.74249e-12	-4.15	6.66558	2.52024e-12	-4.15	6.66558	2.52024e-12	-4.35	6.95247	3.47346e-12	-4.45	7.09481	3.91772e-12	-4.55	7.23642	4.3423e-12	-4.65	7.37729	4.74847e-12	-4.75
FIA 1B	-3.9	6.30276	1.19074e-12	-3.9	6.30276	1.19074e-12	-3.95	6.3757	1.4701e-12	-3.85	6.22963	9.04144e-13	-4	6.44845	1.74249e-12	-4	6.44845	1.74249e-12	-3.85	6.22963	9.04144e-13	-3.95	6.3757	1.4701e-12	-3.7	6.00912	-1.73462e-15	-3.7	6.00912	-1.73462e-15	-3.65	5.93523	-3.2003e-13	-3.75	6.08281	3.08193e-13	-3.75	6.08281	3.08193e-13	-3.65	5.93523	-3.2003e-13	-3.75	6.08281	3.08193e-13	-3.75	6.08281	3.08193e-13	-3.8
FIA 1C	-3.9	6.30276	1.19074e-12	-3.9	6.30276	1.19074e-12	-3.95	6.3757	1.4701e-12	-3.85	6.22963	9.04144e-13	-3.9	6.30276	1.19074e-12	-4	6.44845	1.74249e-12	-3.75	6.08281	3.08193e-13	-3.85	6.22963	9.04144e-13	-3.6	5.86116	-6.4701e-13	-3.7	6.00912	-1.73462e-15	-3.65	5.93523	-3.2003e-13	-3.75	6.08281	3.08193e-13	-3.85	6.22963	9.04144e-13	-3.65	5.93523	-3.2003e-13	-3.65	5.93523	-3.2003e-13	-3.75	6.08281	3.08193e-13	-3.75
FIA 1D	-3.9	6.30276	1.19074e-12	-3.9	6.30276	1.19074e-12	-3.95	6.3757	1.4701e-12	-3.95	6.3757	1.4701e-12	-4	6.44845	1.74249e-12	-4	6.44845	1.74249e-12	-3.75	6.08281	3.08193e-13	-3.85	6.22963	9.04144e-13	-3.6	5.86116	-6.4701e-13	-3.7	6.00912	-1.73462e-15	-3.65	5.93523	-3.2003e-13	-3.95	6.3757	1.4701e-12	-3.85	6.22963	9.04144e-13	-3.75	6.08281	3.08193e-13	-3.75	6.08281	3.08193e-13	-3.75	6.08281	3.08193e-13	-3.75
FIA 1E	-3.9	6.30276	1.19074e-12	-3.9	6.30276	1.19074e-12	-3.95	6.3757	1.4701e-12	-3.95	6.3757	1.4701e-12	-4	6.44845	1.74249e-12	-4	6.44845	1.74249e-12	-3.75	6.08281	3.08193e-13	-3.85	6.22963	9.04144e-13	-3.8	6.15632	6.10056e-13	-3.9	6.30276	1.19074e-12	-4.05	6.52101	2.00816e-12	-4.15	6.66558	2.52024e-12	-4.15	6.66558	2.52024e-12	-4.25	6.8094	3.00813e-12	-4.35	6.95247	3.47346e-12	-4.55	7.23642	4.3423e-12	-4.65
FIA 1F	-3.9	6.30276	1.19074e-12	-3.9	6.30276	1.19074e-12	-3.95	6.3757	1.4701e-12	-3.85	6.22963	9.04144e-13	-3.9	6.30276	1.19074e-12	-3.9	6.30276	1.19074e-12	-3.75	6.08281	3.08193e-13	-3.85	6.22963	9.04144e-13	-3.9	6.30276	1.19074e-12	-4	6.44845	1.74249e-12	-4.05	6.52101	2.00816e-12	-4.15	6.66558	2.52024e-12	-4.35	6.95247	3.47346e-12	-4.35	6.95247	3.47346e-12	-4.55	7.23642	4.3423e-12	-4.65	7.37729	4.74847e-12	-4.75
FIA 1G	-3.9	6.30276	1.19074e-12	-3.9	6.30276	1.19074e-12	-3.95	6.3757	1.4701e-12	-3.85	6.22963	9.04144e-13	-4	6.44845	1.74249e-12	-4.1	6.59339	2.26733e-12	-4.25	6.8094	3.00813e-12	-4.35	6.95247	3.47346e-12	-4.4	7.02374	3.69813e-12	-4.4	7.02374	3.69813e-12	-4.75	7.51743	5.1374e-12	-4.85	7.65685	5.51016e-12	-4.95	7.79555	5.86774e-12	-5.05	7.93352	6.21105e-12	-5.15	8.07079	6.54094e-12	-5.25	8.20734	6.85818e-12	-5.45
FIA 1H	-3.9	6.30276	1.19074e-12	-3.9	6.30276	1.19074e-12	-3.95	6.3757	1.4701e-12	-3.95	6.3757	1.4701e-12	-4	6.44845	1.74249e-12	-4	6.44845	1.74249e-12	-3.75	6.08281	3.08193e-13	-3.85	6.22963	9.04144e-13	-3.8	6.15632	6.10056e-13	-3.9	6.30276	1.19074e-12	-4.05	6.52101	2.00816e-12	-4.15	6.66558	2.52024e-12	-4.15	6.66558	2.52024e-12	-4.25	6.8094	3.00813e-12	-4.35	6.95247	3.47346e-12	-4.45	7.09481	3.91772e-12	-4.55
FIA 1I	-3.9	6.30276	1.19074e-12	-3.9	6.30276	1.19074e-12	-3.95	6.3757	1.4701e-12	-3.85	6.22963	9.04144e-13	-3.9	6.30276	1.19074e-12	-3.9	6.30276	1.19074e-12	-3.75	6.08281	3.08193e-13	-3.85	6.22963	9.04144e-13	-3.9	6.30276	1.19074e-12	-3.9	6.30276	1.19074e-12	-4.15	6.66558	2.52024e-12	-4.25	6.8094	3.00813e-12	-4.35	6.95247	3.47346e-12	-4.35	6.95247	3.47346e-12	-4.55	7.23642	4.3423e-12	-4.65	7.37729	4.74847e-12	-4.75
FIA 2A	-3.9	6.30276	1.19074e-12	-3.9	6.30276	1.19074e-12	-3.95	6.3757	1.4701e-12	-3.85	6.22963	9.04144e-13	-4	6.44845	1.74249e-12	-3.9	6.30276	1.19074e-12	-3.75	6.08281	3.08193e-13	-3.85	6.22963	9.04144e-13	-3.8	6.15632	6.10056e-13	-4	6.44845	1.74249e-12	-4.15	6.66558	2.52024e-12	-4.15	6.66558	2.52024e-12	-4.35	6.95247	3.47346e-12	-4.45	7.09481	3.91772e-12	–	–	–	–	–	–	–
FIA2C	-3.9	6.30276	1.19074e-12	-3.9	6.30276	1.19074e-12	-4	6.44845	1.74249e-12	-4.25	6.8094	3.00813e-12	-4.35	6.95247	3.47346e-12	-4.4	7.02374	3.69813e-12	-4.4	7.02374	3.69813e-12	-4.75	7.51743	5.1374e-12	-4.85	7.65685	5.51016e-12	-4.95	7.79555	5.86774e-12	-5.05	7.93352	6.21105e-12	-5.15	8.07079	6.54094e-12	-5.25	8.20734	6.85818e-12	-5.45	8.47832	7.45751e-12	-5.3	8.27535	7.01228e-12	-5.4	8.41084	7.31187e-12	-5.5
FIA 2H	–	–	–	–	–	–	–	–	–	–	–	–	-3.9	6.30276	1.19074e-12	-4	6.44845	1.74249e-12	-4.05	6.52101	2.00816e-12	-4.15	6.66558	2.52024e-12	-4.35	6.95247	3.47346e-12	-4.35	6.95247	3.47346e-12	-4.55	7.23642	4.3423e-12	-4.65	7.37729	4.74847e-12	-4.75	7.51743	5.1374e-12	-4.8	7.58723	5.32573e-12	-5	7.86463	6.04112e-12	-5.1	8.00224	6.37762e-12	–
FIA 2I	–	–	–	–	–	–	–	–	–	–	–	–	–	–	–	–	–	–	–	–	–	-3.75	6.08281	3.08193e-13	-3.6	5.86116	-6.4701e-13	-3.8	6.15632	6.10056e-13	-3.9	6.30276	1.19074e-12	-4	6.44845	1.74249e-12	–	–	–	–	–	–	–	–	–	–	–	–	–
10wt%	Day 0			Day 210
SFI	Tm (ºC)	Salinity (wt%)	H2O loss (moles)	Tm (ºC)	Salinity (wt%)	H2O loss (moles)	Extent of reaction
FI A	-6.7	10.1094	3.5906e-14	-7.1	10.6092	1.27015e-12	0.052498
FI B	-6.7	10.1094	3.5906e-14	-7.1	10.6092	1.27015e-12	0.052498
FI C	-6.6	9.98278	-2.96292e-13	-7.4	10.9773	2.10719e-12	0.0876864
FI D	-6.7	10.1094	3.5906e-14	-7.2	10.7326	1.55702e-12	0.064533
FI E	-6.6	9.98278	-2.96292e-13	-6.8	10.2353	3.58237e-13	0.0144336
FI G	-6.6	9.98278	-2.96292e-13	-6.9	10.3606	6.71124e-13	0.0274593
FI H	-6.7	10.1094	3.5906e-14	-7	10.4853	9.74967e-13	0.0401437
FI I	-6.6	9.98278	-2.96292e-13	-6.9	10.3606	6.71124e-13	0.0274593
FI K	-6.6	9.98278	-2.96292e-13	-7.3	10.8553	1.83593e-12	0.0762592
FI L	-6.7	10.1094	3.5906e-14	-7.1	10.6092	1.27015e-12	0.052498
FI M	-6.7	10.1094	3.5906e-14	-7	10.4853	9.74967e-13	0.0401437
[truncated: 15 more columns]
