# Supplementary material for: Effect of water activity on rates of serpentinization of olivine
Source: Nat Commun. 2017 Jul 14;8:16107. doi: 10.1038/ncomms16107 (PMC5594423; doi:10.1038/ncomms16107)
Supplement: Supplementary Data 2 [file ncomms16107-s3.xlsx]

## Sheet: 1wt.%
Supplementary Data 2. Mass Balance model
A. Mass Balance calculations												B. Model of Moles of H2O consumed.
10 micron FI	Volume	5.24e-16										Fits the changes of salinity for a fluid composition of 1 wt.% NaCl and the moles of H2O needed to increase the salinity.
	Density	830
	mass	4.3492e-13	kg/m3
	mass	4.3492e-10	g
	Mass H2O(g)	4.30571e-10	H2O (mol)	2.39206e-11								Polynomial Fit Degree=6
	Mass NaCl(g)	4.3492e-12	NaCl (mol)	7.48314e-14								Moles of H2O = 1.403e-11 + 1.016e-12*Salinity - 2.622e-13*(Salinity-5.24308)^2 - 6.715e-15*(Salinity-5.24308)^3 + 1.509e-14*(Salinity-5.24308)^4 + 5.019e-15*(Salinity-5.24308)^5 - 1.636e-15*(Salinity-5.24308)^6
FPD	Salinity	Fraction	NaCl(g)	H2O(g)	H2O loss	Moles of NaCl	Moles of H2O	wt% loss	Extent of Reaction
-0.6	1.05221	0.0105221	4.57626e-12	4.30344e-10	0	2.54237e-13	0	0	0			Summary of Fit
-0.7	1.22453	0.0122453	4.57626e-12	3.69139e-10	4.59018e-11	2.54237e-13	2.5501e-12	14.2223	0.142223
-0.8	1.396	0.01396	4.57626e-12	3.23237e-10	8.16014e-11	2.54237e-13	4.53341e-12	24.8886	0.248886
-0.9	1.5666	0.015666	4.57626e-12	2.87537e-10	1.1016e-10	2.54237e-13	6.11998e-12	33.1843	0.331843			RSquare	0.999691
-1	1.73636	0.0173636	4.57626e-12	2.58979e-10	1.33524e-10	2.54237e-13	7.41799e-12	39.8204	0.398204			RSquare Adj	0.999652
-1.1	1.90526	0.0190526	4.57626e-12	2.35615e-10	1.52993e-10	2.54237e-13	8.49961e-12	45.2496	0.452496			Root Mean Square Error	8.93e-14
-1.2	2.07331	0.0207331	4.57626e-12	2.16146e-10	1.69465e-10	2.54237e-13	9.41475e-12	49.7737	0.497737			Mean of Response	1.75e-11
-1.3	2.24053	0.0224053	4.57626e-12	1.99673e-10	1.83584e-10	2.54237e-13	1.01991e-11	53.6014	0.536014			Observations (or Sum Wgts)	54
-1.4	2.4069	0.024069	4.57626e-12	1.85555e-10	1.95818e-10	2.54237e-13	1.08788e-11	56.8821	0.568821
-1.5	2.57243	0.0257243	4.57626e-12	1.7332e-10	2.06523e-10	2.54237e-13	1.14735e-11	59.7251	0.597251
-1.6	2.73713	0.0273713	4.57626e-12	1.62616e-10	2.15967e-10	2.54237e-13	1.19982e-11	62.2126	0.622126
-1.7	2.901	0.02901	4.57626e-12	1.53172e-10	2.24361e-10	2.54237e-13	1.24645e-11	64.4071	0.644071
-1.8	3.06404	0.0306404	4.57626e-12	1.44778e-10	2.31871e-10	2.54237e-13	1.28817e-11	66.3577	0.663577			Analysis of Variance
-1.9	3.22626	0.0322626	4.57626e-12	1.37268e-10	2.38629e-10	2.54237e-13	1.32571e-11	68.1027	0.681027
-2	3.38766	0.0338766	4.57626e-12	1.3051e-10	2.44742e-10	2.54237e-13	1.35968e-11	69.673	0.69673			Source	DF	Sum of Squares	Mean Square	F Ratio
-2.1	3.54824	0.0354824	4.57626e-12	1.24397e-10	2.50299e-10	2.54237e-13	1.39055e-11	71.0937	0.710937			Model	6	1.2133e-21	2.022e-22	25348.3
-2.2	3.708	0.03708	4.57626e-12	1.1884e-10	2.55372e-10	2.54237e-13	1.41874e-11	72.385	0.72385			Error	47	3.7494e-25	7.977e-27		Prob > F
-2.3	3.86696	0.0386696	4.57626e-12	1.13766e-10	2.60022e-10	2.54237e-13	1.44457e-11	73.5638	0.735638			C. Total	53	1.2137e-21		<.0001
-2.4	4.02511	0.0402511	4.57626e-12	1.09117e-10	2.64299e-10	2.54237e-13	1.46833e-11	74.6443	0.746443
-2.5	4.18245	0.0418245	4.57626e-12	1.0484e-10	2.68247e-10	2.54237e-13	1.49026e-11	75.6382	0.756382
-2.6	4.339	0.04339	4.57626e-12	1.00892e-10	2.71901e-10	2.54237e-13	1.51056e-11	76.5555	0.765555
-2.7	4.49475	0.0449475	4.57626e-12	9.72374e-11	2.75294e-10	2.54237e-13	1.52941e-11	77.4047	0.774047
-2.8	4.6497	0.046497	4.57626e-12	9.38444e-11	2.78453e-10	2.54237e-13	1.54696e-11	78.1932	0.781932			Parameter Estimates
-2.9	4.80386	0.0480386	4.57626e-12	9.06859e-11	2.814e-10	2.54237e-13	1.56333e-11	78.9271	0.789271
-3	4.95724	0.0495724	4.57626e-12	8.77385e-11	2.84157e-10	2.54237e-13	1.57865e-11	79.612	0.79612			Term	Estimate	Std Error	t Ratio	Prob>|t|
-3.1	5.10983	0.0510983	4.57626e-12	8.49818e-11	2.86741e-10	2.54237e-13	1.59301e-11	80.2526	0.802526			Intercept	1.403e-11	1.25e-13	111.81	<.0001
-3.2	5.26164	0.0526164	4.57626e-12	8.23978e-11	2.89168e-10	2.54237e-13	1.60649e-11	80.853	0.80853			Salinity	1.016e-12	2.3e-14	44.16	<.0001
-3.3	5.41268	0.0541268	4.57626e-12	7.99709e-11	2.91452e-10	2.54237e-13	1.61918e-11	81.417	0.81417			(Salinity-5.24308)^2	-2.62e-13	1.91e-14	-13.75	<.0001
-3.4	5.56294	0.0556294	4.57626e-12	7.76871e-11	2.93604e-10	2.54237e-13	1.63114e-11	81.9477	0.819477			(Salinity-5.24308)^3	-6.71e-15	5.63e-15	-1.19	0.2389
-3.5	5.71243	0.0571243	4.57626e-12	7.55344e-11	2.95637e-10	2.54237e-13	1.64243e-11	82.4479	0.824479			(Salinity-5.24308)^4	1.509e-14	3.13e-15	4.82	<.0001
-3.6	5.86116	0.0586116	4.57626e-12	7.35016e-11	2.9756e-10	2.54237e-13	1.65311e-11	82.9203	0.829203			(Salinity-5.24308)^5	5.019e-15	3.11e-16	16.13	<.0001
-3.7	6.00912	0.0600912	4.57626e-12	7.15791e-11	2.99381e-10	2.54237e-13	1.66323e-11	83.367	0.83367			(Salinity-5.24308)^6	-1.64e-15	1.38e-16	-11.88	<.0001
-3.8	6.15632	0.0615632	4.57626e-12	6.97582e-11	3.01108e-10	2.54237e-13	1.67282e-11	83.7901	0.837901
-3.9	6.30276	0.0630276	4.57626e-12	6.80311e-11	3.02748e-10	2.54237e-13	1.68193e-11	84.1915	0.841915			C. Extent of Reaction model
-4	6.44845	0.0644845	4.57626e-12	6.63906e-11	3.04308e-10	2.54237e-13	1.6906e-11	84.5726	0.845726			Fits the salinity as a function of the extent of reaction.
-4.1	6.59339	0.0659339	4.57626e-12	6.48306e-11	3.05794e-10	2.54237e-13	1.69885e-11	84.9352	0.849352
-4.2	6.73758	0.0673758	4.57626e-12	6.33452e-11	3.0721e-10	2.54237e-13	1.70672e-11	85.2803	0.852803			Polynomial Fit Degree=6
-4.3	6.88103	0.0688103	4.57626e-12	6.19293e-11	3.08561e-10	2.54237e-13	1.71423e-11	85.6093	0.856093			Extent of Reaction = 0.5869117 + 0.042515*Salinity - 0.0109679*(Salinity-5.24308)^2 - 0.0002809*(Salinity-5.24308)^3 + 0.0006314*(Salinity-5.24308)^4 + 0.0002099*(Salinity-5.24308)^5 - 6.8424e-5*(Salinity-5.24308)^6
-4.4	7.02374	0.0702374	4.57626e-12	6.0578e-11	3.09852e-10	2.54237e-13	1.7214e-11	85.9233	0.859233
-4.5	7.16571	0.0716571	4.57626e-12	5.92871e-11	3.11086e-10	2.54237e-13	1.72826e-11	86.2233	0.862233
-4.6	7.30694	0.0730694	4.57626e-12	5.80527e-11	3.12268e-10	2.54237e-13	1.73482e-11	86.5102	0.865102			Summary of Fit
-4.7	7.44745	0.0744745	4.57626e-12	5.68711e-11	3.134e-10	2.54237e-13	1.74111e-11	86.7847	0.867847
-4.8	7.58723	0.0758723	4.57626e-12	5.57391e-11	3.14485e-10	2.54237e-13	1.74714e-11	87.0478	0.870478
-4.9	7.72629	0.0772629	4.57626e-12	5.46535e-11	3.15527e-10	2.54237e-13	1.75293e-11	87.3	0.873			RSquare	0.999691
-5	7.86463	0.0786463	4.57626e-12	5.36117e-11	3.16528e-10	2.54237e-13	1.75849e-11	87.5421	0.875421			RSquare Adj	0.999673
-5.1	8.00224	0.0800224	4.57626e-12	5.2611e-11	3.1749e-10	2.54237e-13	1.76383e-11	87.7747	0.877747			Root Mean Square Error	0.003604
-5.2	8.13915	0.0813915	4.57626e-12	5.16491e-11	3.18415e-10	2.54237e-13	1.76897e-11	87.9982	0.879982			Mean of Response	0.731925
-5.3	8.27535	0.0827535	4.57626e-12	5.07237e-11	3.19306e-10	2.54237e-13	1.77392e-11	88.2132	0.882132			Observations (or Sum Wgts)	108
-5.4	8.41084	0.0841084	4.57626e-12	4.98329e-11	3.20164e-10	2.54237e-13	1.77869e-11	88.4202	0.884202
-5.5	8.54562	0.0854562	4.57626e-12	4.89747e-11	3.20991e-10	2.54237e-13	1.78329e-11	88.6196	0.886196
-5.6	8.67971	0.0867971	4.57626e-12	4.81475e-11	3.21789e-10	2.54237e-13	1.78772e-11	88.8119	0.888119
-5.7	8.81309	0.0881309	4.57626e-12	4.73495e-11	3.2256e-10	2.54237e-13	1.792e-11	88.9973	0.889973
-5.8	8.94579	0.0894579	4.57626e-12	4.65792e-11	3.23303e-10	2.54237e-13	1.79613e-11	89.1763	0.891763
-5.9	9.07779	0.0907779	4.57626e-12	4.58354e-11	3.69139e-10	2.54237e-13	2.05077e-11	89.3491	0.893491			Analysis of Variance
												Source	DF	Sum of Squares	Mean Square	F Ratio
												Model	6	4.24529	0.707548	54471.2
												Error	101	0.0013119	1.3e-05		Prob > F
												C. Total	107	4.2466		<.0001
												Parameter Estimates
												Term	Estimate	Std Error	t Ratio	Prob>|t|
												Intercept	0.586912	0.003581	163.91	<.0001
												Salinity	0.042515	0.000657	64.74	<.0001
												(Salinity-5.24308)^2	-0.010968	0.000544	-20.15	<.0001
												(Salinity-5.24308)^3	-0.000281	0.000161	-1.75	0.0834
												(Salinity-5.24308)^4	0.0006314	8.945e-05	7.06	<.0001
												(Salinity-5.24308)^5	0.0002099	8.878e-06	23.65	<.0001
												(Salinity-5.24308)^6	-6.842e-05	3.928e-06	-17.42	<.0001

## Sheet: 3.5wt.%
A. Mass Balance calculations											B. Model of Moles of H2O consumed.
10 micron FI	Volume	5.24e-16									Fits the changes of salinity for a fluid composition of 1 wt.% NaCl and the moles of H2O needed to increase the salinity.
	Density	860
	mass	4.5064e-13	kg/m3
	mass	4.5064e-10	g
	Mass H2O	4.46134e-10	Moles H2O	2.47852e-11							Polynomial Fit Degree=6
	Mass NaCl	1.57724e-11	Moles NaCl	2.71376e-13							Moles of H2O = 5.305e-12 + 1.096e-12*Salinity - 1.255e-13*(Salinity-9.03141)^2 + 1.13e-14*(Salinity-9.03141)^3 - 7.044e-16*(Salinity-9.03141)^4 + 3.042e-16*(Salinity-9.03141)^5 - 5.101e-17*(Salinity-9.03141)^6
FPD	Salinity	Fraction	NaCl(g)	H2O(g)	H2O loss	Moles of NaCl	Moles of H2O	Wt% loss	Extent of reaction
-2.1	3.54824	0.0354824	5.59642e-13	1.52128e-11	0	9.62908e-15	0	0	0		Summary of Fit
-2.2	3.708	0.03708	5.59642e-13	1.45332e-11	6.79585e-13	9.62908e-15	3.77547e-14	4.4672	0.044672
-2.3	3.86696	0.0386696	5.59642e-13	1.39128e-11	1.29999e-12	9.62908e-15	7.22219e-14	8.54542	0.0854542
-2.4	4.02511	0.0402511	5.59642e-13	1.33441e-11	1.52128e-11	9.62908e-15	8.45153e-13	12.2833	0.122833		RSquare	0.999998
-2.5	4.18245	0.0418245	5.59642e-13	1.28211e-11	2.39169e-12	9.62908e-15	1.32872e-13	15.7216	0.157216		RSquare Adj	0.999998
-2.6	4.339	0.04339	5.59642e-13	1.23383e-11	2.87444e-12	9.62908e-15	1.59691e-13	18.895	0.18895		Root Mean Square Error	7.14e-15
-2.7	4.49475	0.0449475	5.59642e-13	1.18914e-11	3.32137e-12	9.62908e-15	1.84521e-13	21.8328	0.218328		Mean of Response	1.37e-11
-2.8	4.6497	0.046497	5.59642e-13	1.14764e-11	3.73631e-12	9.62908e-15	2.07573e-13	24.5604	0.245604		Observations (or Sum Wgts)	79
-2.9	4.80386	0.0480386	5.59642e-13	1.10902e-11	4.12257e-12	9.62908e-15	2.29031e-13	27.0994	0.270994
-3	4.95724	0.0495724	5.59642e-13	1.07297e-11	4.48301e-12	9.62908e-15	2.49056e-13	29.4688	0.294688
-3.1	5.10983	0.0510983	5.59642e-13	1.03926e-11	4.82014e-12	9.62908e-15	2.67786e-13	31.6849	0.316849
-3.2	5.26164	0.0526164	5.59642e-13	1.00766e-11	5.13614e-12	9.62908e-15	2.85341e-13	33.7621	0.337621
-3.3	5.41268	0.0541268	5.59642e-13	9.77982e-12	5.43294e-12	9.62908e-15	3.0183e-13	35.713	0.35713		Analysis of Variance
-3.4	5.56294	0.0556294	5.59642e-13	9.50054e-12	5.71222e-12	9.62908e-15	3.17345e-13	37.5489	0.375489
-3.5	5.71243	0.0571243	5.59642e-13	9.23727e-12	5.97549e-12	9.62908e-15	3.31971e-13	39.2794	0.392794		Source	DF	Sum of Squares	Mean Square	F Ratio
-3.6	5.86116	0.0586116	5.59642e-13	8.98868e-12	6.22408e-12	9.62908e-15	3.45782e-13	40.9135	0.409135		Model	6	1.7545e-21	2.924e-22	5733545
-3.7	6.00912	0.0600912	5.59642e-13	8.75358e-12	6.45918e-12	9.62908e-15	3.58843e-13	42.459	0.42459		Error	72	3.6721e-27	5.1e-29
-3.8	6.15632	0.0615632	5.59642e-13	8.53089e-12	6.68186e-12	9.62908e-15	3.71215e-13	43.9228	0.439228		C. Total	78	1.7545e-21		<.0001
-3.9	6.30276	0.0630276	5.59642e-13	8.31968e-12	6.89308e-12	9.62908e-15	3.82949e-13	45.3112	0.453112
-4	6.44845	0.0644845	5.59642e-13	8.11907e-12	7.09369e-12	9.62908e-15	3.94094e-13	46.6299	0.466299
-4.1	6.59339	0.0659339	5.59642e-13	7.92829e-12	7.28447e-12	9.62908e-15	4.04693e-13	47.884	0.47884
-4.2	6.73758	0.0673758	5.59642e-13	7.74664e-12	7.46612e-12	9.62908e-15	4.14785e-13	49.078	0.49078
-4.3	6.88103	0.0688103	5.59642e-13	7.57348e-12	7.63928e-12	9.62908e-15	4.24405e-13	50.2163	0.502163		Parameter Estimates
-4.4	7.02374	0.0702374	5.59642e-13	7.40823e-12	7.80453e-12	9.62908e-15	4.33585e-13	51.3025	0.513025
-4.5	7.16571	0.0716571	5.59642e-13	7.25036e-12	7.9624e-12	9.62908e-15	4.42355e-13	52.3402	0.523402		Term	Estimate	Std Error	t Ratio	Prob>|t|
-4.6	7.30694	0.0730694	5.59642e-13	7.0994e-12	8.11336e-12	9.62908e-15	4.50742e-13	53.3326	0.533326		Intercept	5.305e-12	1.13e-14	469.05	<.0001
-4.7	7.44745	0.0744745	5.59642e-13	6.9549e-12	8.25786e-12	9.62908e-15	4.5877e-13	54.2824	0.542824		Salinity	1.096e-12	1.22e-15	900.54	<.0001
-4.8	7.58723	0.0758723	5.59642e-13	6.81646e-12	8.3963e-12	9.62908e-15	4.66461e-13	55.1925	0.551925		(Salinity-9.03141)^2	-1.26e-13	7.61e-16	-164.9	<.0001
-4.9	7.72629	0.0772629	5.59642e-13	6.68371e-12	8.52905e-12	9.62908e-15	4.73836e-13	56.0651	0.560651		(Salinity-9.03141)^3	1.13e-14	1.9e-16	59.44	<.0001
-5	7.86463	0.0786463	5.59642e-13	6.5563e-12	8.65646e-12	9.62908e-15	4.80914e-13	56.9026	0.569026		(Salinity-9.03141)^4	-7.04e-16	7.7e-17	-9.15	<.0001
-5.1	8.00224	0.0800224	5.59642e-13	6.43392e-12	8.77884e-12	9.62908e-15	4.87713e-13	57.7071	0.577071		(Salinity-9.03141)^5	3.042e-16	6.77e-18	44.97	<.0001
-5.2	8.13915	0.0813915	5.59642e-13	6.31628e-12	8.89647e-12	9.62908e-15	4.94249e-13	58.4803	0.584803		(Salinity-9.03141)^6	-5.1e-17	2.12e-18	-24.1	<.0001
-5.3	8.27535	0.0827535	5.59642e-13	6.20312e-12	9.00964e-12	9.62908e-15	5.00535e-13	59.2242	0.592242
-5.4	8.41084	0.0841084	5.59642e-13	6.09418e-12	9.11858e-12	9.62908e-15	5.06588e-13	59.9403	0.599403		C. Extent of Reaction model
-5.5	8.54562	0.0854562	5.59642e-13	5.98923e-12	9.22352e-12	9.62908e-15	5.12418e-13	60.6302	0.606302		Fits the salinity as a function of the extent of reaction.
-5.6	8.67971	0.0867971	5.59642e-13	5.88807e-12	9.32469e-12	9.62908e-15	5.18038e-13	61.2952	0.612952
-5.7	8.81309	0.0881309	5.59642e-13	5.79048e-12	9.42228e-12	9.62908e-15	5.2346e-13	61.9367	0.619367		Polynomial Fit Degree=6
-5.8	8.94579	0.0894579	5.59642e-13	5.69628e-12	9.51647e-12	9.62908e-15	5.28693e-13	62.5559	0.625559		Extent of reaction = 0.4621903 + 0.0225022*Salinity - 0.0020659*(Salinity-12.8745)^2 + 0.0001034*(Salinity-12.8745)^3 + 8.9683e-6*(Salinity-12.8745)^4 + 1.5979e-6*(Salinity-12.8745)^5 - 3.4659e-7*(Salinity-12.8745)^6
-5.9	9.07779	0.0907779	5.59642e-13	5.60531e-12	9.60744e-12	9.62908e-15	5.33747e-13	63.1539	0.631539
-6	9.20911	0.0920911	5.59642e-13	5.5174e-12	9.69535e-12	9.62908e-15	5.38631e-13	63.7317	0.637317
-6.1	9.33975	0.0933975	5.59642e-13	5.43241e-12	9.78035e-12	9.62908e-15	5.43353e-13	64.2905	0.642905		Summary of Fit
-6.2	9.4697	0.094697	5.59642e-13	5.35018e-12	9.86258e-12	9.62908e-15	5.47921e-13	64.831	0.64831
-6.3	9.59898	0.0959898	5.59642e-13	5.27058e-12	9.94217e-12	9.62908e-15	5.52343e-13	65.3542	0.653542
-6.4	9.72758	0.0972758	5.59642e-13	5.1935e-12	1.00193e-11	9.62908e-15	5.56625e-13	65.8609	0.658609		RSquare	0.999971
-6.5	9.85552	0.0985552	5.59642e-13	5.11882e-12	1.00939e-11	9.62908e-15	5.60774e-13	66.3518	0.663518		RSquare Adj	0.99997
-6.6	9.98278	0.0998278	5.59642e-13	5.04643e-12	1.01663e-11	9.62908e-15	5.64796e-13	66.8276	0.668276		Root Mean Square Error	0.001046
-6.7	10.1094	0.101094	5.59642e-13	4.97622e-12	1.02365e-11	9.62908e-15	5.68696e-13	67.2891	0.672891		Mean of Response	0.686958
-6.8	10.2353	0.102353	5.59642e-13	4.90811e-12	1.03047e-11	9.62908e-15	5.72481e-13	67.7369	0.677369		Observations (or Sum Wgts)	149
-6.9	10.3606	0.103606	5.59642e-13	4.84199e-12	1.03708e-11	9.62908e-15	5.76154e-13	68.1715	0.681715
-7	10.4853	0.104853	5.59642e-13	4.77778e-12	1.0435e-11	9.62908e-15	5.79721e-13	68.5936	0.685936
-7.1	10.6092	0.106092	5.59642e-13	4.7154e-12	1.04974e-11	9.62908e-15	5.83186e-13	69.0036	0.690036
-7.2	10.7326	0.107326	5.59642e-13	4.65478e-12	1.0558e-11	9.62908e-15	5.86554e-13	69.4021	0.694021
-7.3	10.8553	0.108553	5.59642e-13	4.59585e-12	1.06169e-11	9.62908e-15	5.89828e-13	69.7895	0.697895		Analysis of Variance
-7.4	10.9773	0.109773	5.59642e-13	4.53853e-12	1.06742e-11	9.62908e-15	5.93013e-13	70.1663	0.701663
-7.5	11.0987	0.110987	5.59642e-13	4.48275e-12	1.073e-11	9.62908e-15	5.96111e-13	70.5329	0.705329		Source	DF	Sum of Squares	Mean Square	F Ratio
-7.6	11.2195	0.112195	5.59642e-13	4.42847e-12	1.07843e-11	9.62908e-15	5.99127e-13	70.8898	0.708898		Model	6	5.40497	0.900828	823592
-7.7	11.3397	0.113397	5.59642e-13	4.37562e-12	1.08371e-11	9.62908e-15	6.02063e-13	71.2372	0.712372		Error	142	0.0001553	1.094e-06		Prob > F
-7.8	11.4592	0.114592	5.59642e-13	4.32414e-12	1.08886e-11	9.62908e-15	6.04923e-13	71.5756	0.715756		C. Total	148	5.40512		<.0001
-7.9	11.5781	0.115781	5.59642e-13	4.27398e-12	1.09388e-11	9.62908e-15	6.0771e-13	71.9053	0.719053
-8	11.6964	0.116964	5.59642e-13	4.2251e-12	1.09877e-11	9.62908e-15	6.10425e-13	72.2266	0.722266
-8.1	11.8141	0.118141	5.59642e-13	4.17745e-12	1.10353e-11	9.62908e-15	6.13073e-13	72.5398	0.725398
-8.2	11.9311	0.119311	5.59642e-13	4.13097e-12	1.10818e-11	9.62908e-15	6.15655e-13	72.8453	0.728453
-8.3	12.0475	0.120475	5.59642e-13	4.08564e-12	1.11271e-11	9.62908e-15	6.18173e-13	73.1434	0.731434		Parameter Estimates
-8.4	12.1634	0.121634	5.59642e-13	4.0414e-12	1.11714e-11	9.62908e-15	6.20631e-13	73.4342	0.734342
-8.5	12.2786	0.122786	5.59642e-13	3.99822e-12	1.12145e-11	9.62908e-15	6.2303e-13	73.718	0.73718		Term	Estimate	Std Error	t Ratio	Prob>|t|
-8.6	12.3933	0.123933	5.59642e-13	3.95606e-12	1.12567e-11	9.62908e-15	6.25372e-13	73.9951	0.739951		Intercept	0.46219	0.00116	398.5	<.0001
-8.7	12.5073	0.125073	5.59642e-13	3.91489e-12	1.12979e-11	9.62908e-15	6.2766e-13	74.2658	0.742658		Salinity	0.0225022	8.682e-05	259.18	<.0001
-8.8	12.6207	0.126207	5.59642e-13	3.87467e-12	1.13381e-11	9.62908e-15	6.29894e-13	74.5302	0.745302		(Salinity-12.8745)^2	-0.002066	2.929e-05	-70.53	<.0001
-8.9	12.7336	0.127336	5.59642e-13	3.83537e-12	1.13774e-11	9.62908e-15	6.32077e-13	74.7885	0.747885		(Salinity-12.8745)^3	0.0001034	5.891e-06	17.55	<.0001
-9	12.8459	0.128459	5.59642e-13	3.79695e-12	1.14158e-11	9.62908e-15	6.34211e-13	75.041	0.75041		(Salinity-12.8745)^4	8.9683e-06	1.145e-06	7.83	<.0001
-9.1	12.9575	0.129575	5.59642e-13	3.7594e-12	1.14534e-11	9.62908e-15	6.36297e-13	75.2878	0.752878		(Salinity-12.8745)^5	1.5979e-06	9.122e-08	17.52	<.0001
-9.2	13.0686	0.130686	5.59642e-13	3.72269e-12	1.14901e-11	9.62908e-15	6.38337e-13	75.5292	0.755292		(Salinity-12.8745)^6	-3.466e-07	1.32e-08	-26.25	<.0001
-9.3	13.1792	0.131792	5.59642e-13	3.68677e-12	1.1526e-11	9.62908e-15	6.40333e-13	75.7653	0.757653
-9.4	13.2891	0.132891	5.59642e-13	3.65164e-12	1.15611e-11	9.62908e-15	6.42285e-13	75.9962	0.759962
-9.5	13.3985	0.133985	5.59642e-13	3.61726e-12	1.15955e-11	9.62908e-15	6.44195e-13	76.2222	0.762222
-9.6	13.5073	0.135073	5.59642e-13	3.58361e-12	1.16292e-11	9.62908e-15	6.46064e-13	76.4434	0.764434
-9.7	13.6156	0.136156	5.59642e-13	3.55066e-12	1.16621e-11	9.62908e-15	6.47894e-13	76.66	0.7666
-9.8	13.7233	0.137233	5.59642e-13	3.51841e-12	1.16944e-11	9.62908e-15	6.49686e-13	76.872	0.76872
-9.9	13.8304	0.138304	5.59642e-13	3.48682e-12	1.17259e-11	9.62908e-15	6.51441e-13	77.0797	0.770797
-10	13.937	0.13937	5.59642e-13	3.45587e-12	1.17569e-11	9.62908e-15	6.5316e-13	77.2831	0.772831
-10.1	14.043	0.14043	5.59642e-13	3.42555e-12	1.17872e-11	9.62908e-15	6.54845e-13	77.4824	0.774824
-10.2	14.1485	0.141485	5.59642e-13	3.39584e-12	1.18169e-11	9.62908e-15	6.56496e-13	77.6777	0.776777
-10.3	14.2535	0.142535	5.59642e-13	3.36671e-12	1.1846e-11	9.62908e-15	6.58114e-13	77.8691	0.778691
-10.4	14.3579	0.143579	5.59642e-13	3.33816e-12	1.18746e-11	9.62908e-15	6.597e-13	78.0568	0.780568
-10.5	14.4617	0.144617	5.59642e-13	3.31017e-12	1.19026e-11	9.62908e-15	6.61255e-13	78.2408	0.782408
-10.6	14.5651	0.145651	5.59642e-13	3.28271e-12	1.193e-11	9.62908e-15	6.6278e-13	78.4213	0.784213
-10.7	14.6679	0.146679	5.59642e-13	3.25578e-12	1.1957e-11	9.62908e-15	6.64277e-13	78.5984	0.785984
-10.8	14.7702	0.147702	5.59642e-13	3.22936e-12	1.19834e-11	9.62908e-15	6.65744e-13	78.772	0.78772
-10.9	14.8719	0.148719	5.59642e-13	3.20343e-12	1.20093e-11	9.62908e-15	6.67185e-13	78.9424	0.789424
-11	14.9732	0.149732	5.59642e-13	3.17799e-12	1.20348e-11	9.62908e-15	6.68598e-13	79.1097	0.791097
-11.1	15.0739	0.150739	5.59642e-13	3.15302e-12	1.20597e-11	9.62908e-15	6.69986e-13	79.2739	0.792739
-11.2	15.1741	0.151741	5.59642e-13	3.1285e-12	1.20843e-11	9.62908e-15	6.71348e-13	79.435	0.79435
-11.3	15.2738	0.152738	5.59642e-13	3.10442e-12	1.21083e-11	9.62908e-15	6.72685e-13	79.5933	0.795933
-11.4	15.373	0.15373	5.59642e-13	3.08078e-12	1.2132e-11	9.62908e-15	6.73999e-13	79.7487	0.797487
-11.5	15.4717	0.154717	5.59642e-13	3.05756e-12	1.21552e-11	9.62908e-15	6.75289e-13	79.9013	0.799013
-11.6	15.5699	0.155699	5.59642e-13	3.03475e-12	1.2178e-11	9.62908e-15	6.76556e-13	80.0513	0.800513
-11.7	15.6676	0.156676	5.59642e-13	3.01234e-12	1.22004e-11	9.62908e-15	6.77801e-13	80.1986	0.801986
-11.8	15.7648	0.157648	5.59642e-13	2.99031e-12	1.22224e-11	9.62908e-15	6.79025e-13	80.3434	0.803434
-11.9	15.8615	0.158615	5.59642e-13	2.96867e-12	1.22441e-11	9.62908e-15	6.80227e-13	80.4857	0.804857
-12	15.9577	0.159577	5.59642e-13	2.94739e-12	1.22654e-11	9.62908e-15	6.81409e-13	80.6255	0.806255
-12.1	16.0534	0.160534	5.59642e-13	2.92648e-12	1.22863e-11	9.62908e-15	6.82571e-13	80.763	0.80763
-12.2	16.1487	0.161487	5.59642e-13	2.90591e-12	1.23068e-11	9.62908e-15	6.83714e-13	80.8982	0.808982
-12.3	16.2435	0.162435	5.59642e-13	2.88569e-12	1.23271e-11	9.62908e-15	6.84837e-13	81.0311	0.810311
-12.4	16.3378	0.163378	5.59642e-13	2.8658e-12	1.2347e-11	9.62908e-15	6.85942e-13	81.1619	0.811619
-12.5	16.4316	0.164316	5.59642e-13	2.84624e-12	1.23665e-11	9.62908e-15	6.87029e-13	81.2905	0.812905
-12.6	16.525	0.16525	5.59642e-13	2.82699e-12	1.23858e-11	9.62908e-15	6.88098e-13	81.417	0.81417
-12.7	16.6179	0.166179	5.59642e-13	2.80806e-12	1.24047e-11	9.62908e-15	6.8915e-13	81.5414	0.815414
-12.8	16.7104	0.167104	5.59642e-13	2.78943e-12	1.24233e-11	9.62908e-15	6.90185e-13	81.6639	0.816639
-12.9	16.8024	0.168024	5.59642e-13	2.77109e-12	1.24417e-11	9.62908e-15	6.91204e-13	81.7844	0.817844
-13	16.8939	0.168939	5.59642e-13	2.75304e-12	1.24597e-11	9.62908e-15	6.92207e-13	81.9031	0.819031
-13.1	16.985	0.16985	5.59642e-13	2.73527e-12	1.24775e-11	9.62908e-15	6.93194e-13	82.0199	0.820199
-13.2	17.0757	0.170757	5.59642e-13	2.71778e-12	1.2495e-11	9.62908e-15	6.94165e-13	82.1349	0.821349
-13.3	17.1659	0.171659	5.59642e-13	2.70056e-12	1.25122e-11	9.62908e-15	6.95122e-13	82.2481	0.822481
-13.4	17.2556	0.172556	5.59642e-13	2.6836e-12	1.25292e-11	9.62908e-15	6.96064e-13	82.3596	0.823596
-13.5	17.345	0.17345	5.59642e-13	2.66689e-12	1.25459e-11	9.62908e-15	6.96992e-13	82.4694	0.824694
-13.6	17.4339	0.174339	5.59642e-13	2.65044e-12	1.25623e-11	9.62908e-15	6.97906e-13	82.5775	0.825775
-13.7	17.5223	0.175223	5.59642e-13	2.63423e-12	1.25785e-11	9.62908e-15	6.98807e-13	82.684	0.82684
-13.8	17.6104	0.176104	5.59642e-13	2.61827e-12	1.25945e-11	9.62908e-15	6.99694e-13	82.789	0.82789
-13.9	17.698	0.17698	5.59642e-13	2.60253e-12	1.26102e-11	9.62908e-15	7.00568e-13	82.8924	0.828924
-14	17.7852	0.177852	5.59642e-13	2.58703e-12	1.26257e-11	9.62908e-15	7.01429e-13	82.9943	0.829943
-14.1	17.872	0.17872	5.59642e-13	2.57175e-12	1.2641e-11	9.62908e-15	7.02278e-13	83.0948	0.830948
-14.2	17.9584	0.179584	5.59642e-13	2.55669e-12	1.26561e-11	9.62908e-15	7.03115e-13	83.1938	0.831938
-14.3	18.0443	0.180443	5.59642e-13	2.54184e-12	1.26709e-11	9.62908e-15	7.0394e-13	83.2914	0.832914
-14.4	18.1299	0.181299	5.59642e-13	2.52721e-12	1.26856e-11	9.62908e-15	7.04753e-13	83.3876	0.833876
-14.5	18.215	0.18215	5.59642e-13	2.51278e-12	1.27e-11	9.62908e-15	7.05555e-13	83.4824	0.834824
-14.6	18.2998	0.182998	5.59642e-13	2.49855e-12	1.27142e-11	9.62908e-15	7.06345e-13	83.576	0.83576
-14.7	18.3841	0.183841	5.59642e-13	2.48451e-12	1.27282e-11	9.62908e-15	7.07125e-13	83.6682	0.836682
-14.8	18.4681	0.184681	5.59642e-13	2.47067e-12	1.27421e-11	9.62908e-15	7.07894e-13	83.7592	0.837592
-14.9	18.5517	0.185517	5.59642e-13	2.45702e-12	1.27557e-11	9.62908e-15	7.08652e-13	83.8489	0.838489
-15	18.6349	0.186349	5.59642e-13	2.44356e-12	1.27692e-11	9.62908e-15	7.094e-13	83.9375	0.839375
-15.1	18.7177	0.187177	5.59642e-13	2.43027e-12	1.27825e-11	9.62908e-15	7.10138e-13	84.0248	0.840248
-15.2	18.8001	0.188001	5.59642e-13	2.41716e-12	1.27956e-11	9.62908e-15	7.10867e-13	84.111	0.84111
-15.3	18.8822	0.188822	5.59642e-13	2.40422e-12	1.28085e-11	9.62908e-15	7.11585e-13	84.196	0.84196
-15.4	18.9638	0.189638	5.59642e-13	2.39146e-12	1.28213e-11	9.62908e-15	7.12294e-13	84.2799	0.842799
-15.5	19.0451	0.190451	5.59642e-13	2.37886e-12	1.28339e-11	9.62908e-15	7.12994e-13	84.3627	0.843627
-15.6	19.1261	0.191261	5.59642e-13	2.36642e-12	1.28463e-11	9.62908e-15	7.13685e-13	84.4445	0.844445
-15.7	19.2067	0.192067	5.59642e-13	2.35415e-12	1.28586e-11	9.62908e-15	7.14367e-13	84.5252	0.845252
-15.8	19.2869	0.192869	5.59642e-13	2.34203e-12	1.28707e-11	9.62908e-15	7.15041e-13	84.6048	0.846048
-15.9	19.3668	0.193668	5.59642e-13	2.33006e-12	1.28827e-11	9.62908e-15	7.15705e-13	84.6835	0.846835
-16	19.4463	0.194463	5.59642e-13	2.31825e-12	1.28945e-11	9.62908e-15	7.16362e-13	84.7612	0.847612
-16.1	19.5254	0.195254	5.59642e-13	2.30658e-12	1.29062e-11	9.62908e-15	7.1701e-13	84.8379	0.848379
-16.2	19.6043	0.196043	5.59642e-13	2.29506e-12	1.29177e-11	9.62908e-15	7.1765e-13	84.9136	0.849136
-16.3	19.6827	0.196827	5.59642e-13	2.28367e-12	1.29291e-11	9.62908e-15	7.18282e-13	84.9884	0.849884
-16.4	19.7609	0.197609	5.59642e-13	2.27243e-12	1.29403e-11	9.62908e-15	7.18907e-13	85.0623	0.850623
-16.5	19.8387	0.198387	5.59642e-13	2.26132e-12	1.29514e-11	9.62908e-15	7.19524e-13	85.1353	0.851353
-16.6	19.9161	0.199161	5.59642e-13	2.25035e-12	1.29624e-11	9.62908e-15	7.20134e-13	85.2075	0.852075
-16.7	19.9933	0.199933	5.59642e-13	2.23951e-12	1.29732e-11	9.62908e-15	7.20736e-13	85.2787	0.852787
-16.8	20.0701	0.200701	5.59642e-13	2.2288e-12	1.2984e-11	9.62908e-15	7.21331e-13	85.3492	0.853492

## Sheet: 6wt.%
A. Mass Balance calculations											B. Model of Moles of H2O consumed.
10 micron FI	Volume	5.24e-16									Fits the changes of salinity for a fluid composition of 1 wt.% NaCl and the moles of H2O needed to increase the salinity.
	Density	880
	mass	4.6112e-13	kg/m3
	mass	4.6112e-10	g								Polynomial Fit Degree=6
	Mass H2O	4.56509e-10	Moles H2O	2.53616e-11							Moles of H2O = -6.52e-12 + 1.677e-12*Salinity - 1.752e-13*(Salinity-9.58177)^2 + 1.797e-14*(Salinity-9.58177)^3 - 1.816e-15*(Salinity-9.58177)^4 + 2.487e-16*(Salinity-9.58177)^5 - 3.017e-17*(Salinity-9.58177)^6
	Mass NaCl	2.76672e-11	Moles NaCl	4.76036e-13
FPD	Salinity	Fraction	NaCl(g)	H2O(g)	H2O loss	Moles of NaCl	Moles of H2O	Wt% loss	Extent of Reaction		Summary of Fit
-3.7	6.00912	0.0600912	1.66255e-12	2.60046e-11	0	9.23641e-14	0	0	0
-3.8	6.15632	0.0615632	1.66255e-12	2.53431e-11	6.61534e-13	9.23641e-14	3.67519e-14	2.54391	0.0254391
-3.9	6.30276	0.0630276	1.66255e-12	2.47156e-11	1.289e-12	9.23641e-14	7.16113e-14	4.95682	0.0495682		RSquare	1
-4	6.44845	0.0644845	1.66255e-12	2.41197e-11	1.88496e-12	9.23641e-14	1.0472e-13	7.24857	0.0724857		RSquare Adj	1
-4.1	6.59339	0.0659339	1.66255e-12	2.35529e-11	2.45172e-12	9.23641e-14	1.36207e-13	9.42801	0.0942801		Root Mean Square Error	2.11e-16
-4.2	6.73758	0.0673758	1.66255e-12	2.30133e-11	2.99136e-12	9.23641e-14	1.66187e-13	11.5032	0.115032		Mean of Response	8.77e-12
-4.3	6.88103	0.0688103	1.66255e-12	2.24989e-11	3.50578e-12	9.23641e-14	1.94765e-13	13.4814	0.134814		Observations (or Sum Wgts)	54
-4.4	7.02374	0.0702374	1.66255e-12	2.2008e-11	3.99669e-12	9.23641e-14	2.22038e-13	15.3691	0.153691
-4.5	7.16571	0.0716571	1.66255e-12	2.1539e-11	4.46566e-12	9.23641e-14	2.48092e-13	17.1726	0.171726
-4.6	7.30694	0.0730694	1.66255e-12	2.10905e-11	4.91413e-12	9.23641e-14	2.73007e-13	18.8971	0.188971
-4.7	7.44745	0.0744745	1.66255e-12	2.06612e-11	5.3434e-12	9.23641e-14	2.96856e-13	20.5479	0.205479
-4.8	7.58723	0.0758723	1.66255e-12	2.025e-11	5.75467e-12	9.23641e-14	3.19704e-13	22.1294	0.221294		Analysis of Variance
-4.9	7.72629	0.0772629	1.66255e-12	1.98556e-11	6.14905e-12	9.23641e-14	3.41614e-13	23.646	0.23646
-5	7.86463	0.0786463	1.66255e-12	1.94771e-11	6.52755e-12	9.23641e-14	3.62642e-13	25.1015	0.251015		Source	DF	Sum of Squares	Mean Square	F Ratio
-5.1	8.00224	0.0800224	1.66255e-12	1.91135e-11	6.8911e-12	9.23641e-14	3.82839e-13	26.4995	0.264995		Model	6	7.9048e-22	1.317e-22	2966000000
-5.2	8.13915	0.0813915	1.66255e-12	1.87641e-11	7.24057e-12	9.23641e-14	4.02254e-13	27.8434	0.278434		Error	47	2.0875e-30	4.442e-32		Prob > F
-5.3	8.27535	0.0827535	1.66255e-12	1.84279e-11	7.57675e-12	9.23641e-14	4.20931e-13	29.1362	0.291362		C. Total	53	7.9048e-22		<.0001
-5.4	8.41084	0.0841084	1.66255e-12	1.81043e-11	7.90039e-12	9.23641e-14	4.3891e-13	30.3807	0.303807
-5.5	8.54562	0.0854562	1.66255e-12	1.77925e-11	8.21216e-12	9.23641e-14	4.56231e-13	31.5796	0.315796
-5.6	8.67971	0.0867971	1.66255e-12	1.74919e-11	8.5127e-12	9.23641e-14	4.72928e-13	32.7353	0.327353
-5.7	8.81309	0.0881309	1.66255e-12	1.7202e-11	8.80261e-12	9.23641e-14	4.89034e-13	33.8501	0.338501
-5.8	8.94579	0.0894579	1.66255e-12	1.69222e-11	9.08243e-12	9.23641e-14	5.0458e-13	34.9262	0.349262		Parameter Estimates
-5.9	9.07779	0.0907779	1.66255e-12	1.6652e-11	9.35268e-12	9.23641e-14	5.19594e-13	35.9654	0.359654
-6	9.20911	0.0920911	1.66255e-12	1.63908e-11	9.61384e-12	9.23641e-14	5.34102e-13	36.9697	0.369697		Term	Estimate	Std Error	t Ratio	Prob>|t|
-6.1	9.33975	0.0933975	1.66255e-12	1.61383e-11	9.86635e-12	9.23641e-14	5.48131e-13	37.9407	0.379407		Intercept	-6.52e-12	6.19e-16	-10528	<.0001
-6.2	9.4697	0.094697	1.66255e-12	1.5894e-11	1.01106e-11	9.23641e-14	5.61702e-13	38.8801	0.388801		Salinity	1.677e-12	6.38e-17	26294	<.0001
-6.3	9.59898	0.0959898	1.66255e-12	1.56576e-11	1.03471e-11	9.23641e-14	5.74838e-13	39.7894	0.397894		(Salinity-9.58177)^2	-1.75e-13	6.2e-17	-2827	<.0001
-6.4	9.72758	0.0972758	1.66255e-12	1.54286e-11	1.05761e-11	9.23641e-14	5.87559e-13	40.6699	0.406699		(Salinity-9.58177)^3	1.797e-14	2.15e-17	835.05	<.0001
-6.5	9.85552	0.0985552	1.66255e-12	1.52067e-11	1.07979e-11	9.23641e-14	5.99885e-13	41.5231	0.415231		(Salinity-9.58177)^4	-1.82e-15	1.4e-17	-129.3	<.0001
-6.6	9.98278	0.0998278	1.66255e-12	1.49917e-11	1.1013e-11	9.23641e-14	6.11833e-13	42.3501	0.423501		(Salinity-9.58177)^5	2.487e-16	1.64e-18	151.46	<.0001
-6.7	10.1094	0.101094	1.66255e-12	1.47831e-11	1.12216e-11	9.23641e-14	6.2342e-13	43.1521	0.431521		(Salinity-9.58177)^6	-3.02e-17	8.5e-19	-35.49	<.0001
-6.8	10.2353	0.102353	1.66255e-12	1.45807e-11	1.14239e-11	9.23641e-14	6.34662e-13	43.9303	0.439303
-6.9	10.3606	0.103606	1.66255e-12	1.43843e-11	1.16203e-11	9.23641e-14	6.45574e-13	44.6856	0.446856
-7	10.4853	0.104853	1.66255e-12	1.41936e-11	1.18111e-11	9.23641e-14	6.56171e-13	45.4191	0.454191		C. Extent of Reaction model
-7.1	10.6092	0.106092	1.66255e-12	1.40083e-11	1.19964e-11	9.23641e-14	6.66466e-13	46.1317	0.461317		Fits the salinity as a function of the extent of reaction.
-7.2	10.7326	0.107326	1.66255e-12	1.38282e-11	1.21765e-11	9.23641e-14	6.7647e-13	46.8242	0.468242
-7.3	10.8553	0.108553	1.66255e-12	1.36531e-11	1.23516e-11	9.23641e-14	6.86197e-13	47.4975	0.474975		Polynomial Fit Degree=6
-7.4	10.9773	0.109773	1.66255e-12	1.34828e-11	1.25218e-11	9.23641e-14	6.95658e-13	48.1523	0.481523		Extent of Reaction = -0.270695 + 0.0696528*Salinity - 0.0072777*(Salinity-9.58177)^2 + 0.0007464*(Salinity-9.58177)^3 - 7.5434e-5*(Salinity-9.58177)^4 + 1.0329e-5*(Salinity-9.58177)^5 - 1.252e-6*(Salinity-9.58177)^6
-7.5	11.0987	0.110987	1.66255e-12	1.33171e-11	1.26875e-11	9.23641e-14	7.04863e-13	48.7895	0.487895
-7.6	11.2195	0.112195	1.66255e-12	1.31559e-11	1.28488e-11	9.23641e-14	7.13822e-13	49.4096	0.494096
-7.7	11.3397	0.113397	1.66255e-12	1.29988e-11	1.30058e-11	9.23641e-14	7.22545e-13	50.0134	0.500134		Summary of Fit
-7.8	11.4592	0.114592	1.66255e-12	1.28459e-11	1.31587e-11	9.23641e-14	7.31041e-13	50.6015	0.506015
-7.9	11.5781	0.115781	1.66255e-12	1.26969e-11	1.33077e-11	9.23641e-14	7.39318e-13	51.1744	0.511744
-8	11.6964	0.116964	1.66255e-12	1.25517e-11	1.34529e-11	9.23641e-14	7.47386e-13	51.7328	0.517328		RSquare	1
-8.1	11.8141	0.118141	1.66255e-12	1.24101e-11	1.35945e-11	9.23641e-14	7.55251e-13	52.2773	0.522773		RSquare Adj	1
-8.2	11.9311	0.119311	1.66255e-12	1.22721e-11	1.37326e-11	9.23641e-14	7.62921e-13	52.8082	0.528082		Root Mean Square Error	8.771e-06
-8.3	12.0475	0.120475	1.66255e-12	1.21374e-11	1.38673e-11	9.23641e-14	7.70403e-13	53.3261	0.533261		Mean of Response	0.364032
-8.4	12.1634	0.121634	1.66255e-12	1.2006e-11	1.39987e-11	9.23641e-14	7.77705e-13	53.8315	0.538315		Observations (or Sum Wgts)	54
-8.5	12.2786	0.122786	1.66255e-12	1.18777e-11	1.4127e-11	9.23641e-14	7.84831e-13	54.3248	0.543248
-8.6	12.3933	0.123933	1.66255e-12	1.17524e-11	1.42522e-11	9.23641e-14	7.91789e-13	54.8064	0.548064
-8.7	12.5073	0.125073	1.66255e-12	1.16301e-11	1.43745e-11	9.23641e-14	7.98584e-13	55.2767	0.552767
-8.8	12.6207	0.126207	1.66255e-12	1.15106e-11	1.4494e-11	9.23641e-14	8.05222e-13	55.7362	0.557362
-8.9	12.7336	0.127336	1.66255e-12	1.13939e-11	1.46108e-11	9.23641e-14	8.11708e-13	56.1852	0.561852		Analysis of Variance
-9	12.8459	0.128459	1.66255e-12	1.12798e-11	1.47249e-11	9.23641e-14	8.18048e-13	56.624	0.56624
											Source	DF	Sum of Squares	Mean Square	F Ratio
											Model	6	1.36344	0.227239	2954000000
											Error	47	3.61563e-09	7.69e-11		Prob > F
											C. Total	53	1.36344		<.0001
											Parameter Estimates
											Term	Estimate	Std Error	t Ratio	Prob>|t|
											Intercept	-0.270695	2.577e-05	-10506	<.0001
											Salinity	0.0696528	2.654e-06	26240	<.0001
											(Salinity-9.58177)^2	-0.007278	2.58e-06	-2821	<.0001
											(Salinity-9.58177)^3	0.0007464	8.957e-07	833.3	<.0001
											(Salinity-9.58177)^4	-7.543e-05	5.843e-07	-129.1	<.0001
											(Salinity-9.58177)^5	1.0329e-05	6.833e-08	151.16	<.0001
											(Salinity-9.58177)^6	-1.252e-06	3.538e-08	-35.39	<.0001

## Sheet: 10wt.%
A. Mass Balance calculations											B. Model of Moles of H2O consumed.
10 micron FI	Volume	5.24e-16									Fits the changes of salinity for a fluid composition of 1 wt.% NaCl and the moles of H2O needed to increase the salinity.
	Density	900
	mass	4.716e-13	kg
	mass	4.716e-10	g								Polynomial Fit Degree=6
	Mass H2O	4.66884e-10	Moles H2O	2.5938e-11							Moles of H2O = -1.4e-11 + 1.528e-12*Salinity - 1.161e-13*(Salinity-13.1648)^2 + 8.799e-15*(Salinity-13.1648)^3 - 6.653e-16*(Salinity-13.1648)^4 + 5.533e-17*(Salinity-13.1648)^5 - 4.525e-18*(Salinity-13.1648)^6
	Mass NaCl	4.716e-11	Moles NaCl	8.11425e-13
FPD	Salinity	Fraction	NaCl(g)	H2O(g)		Moles of NaCl	Moles of H2O	H2O wt% loss	Extent of Reaction		Summary of Fit
-6.7	10.1094	0.101094	4.76759e-12	4.23924e-11	0	8.20301e-14	0	0	0
-6.8	10.2353	0.102353	4.76759e-12	4.18121e-11	5.80294e-13	8.20301e-14	3.22386e-14	1.36886	0.0136886
-6.9	10.3606	0.103606	4.76759e-12	4.12488e-11	1.14356e-12	8.20301e-14	6.35313e-14	2.69757	0.0269757		RSquare	1
-7	10.4853	0.104853	4.76759e-12	4.07019e-11	1.69054e-12	8.20301e-14	9.39189e-14	3.98784	0.0398784		RSquare Adj	1
-7.1	10.6092	0.106092	4.76759e-12	4.01705e-11	2.22191e-12	8.20301e-14	1.2344e-13	5.2413	0.052413		Root Mean Square Error	8.04e-18
-7.2	10.7326	0.107326	4.76759e-12	3.96541e-11	2.73833e-12	8.20301e-14	1.5213e-13	6.45949	0.0645949		Mean of Response	5.72e-12
-7.3	10.8553	0.108553	4.76759e-12	3.9152e-11	3.24042e-12	8.20301e-14	1.80023e-13	7.64386	0.0764386		Observations (or Sum Wgts)	54
-7.4	10.9773	0.109773	4.76759e-12	3.86637e-11	3.72874e-12	8.20301e-14	2.07152e-13	8.79578	0.0879578
-7.5	11.0987	0.110987	4.76759e-12	3.81885e-11	4.20387e-12	8.20301e-14	2.33548e-13	9.91656	0.0991656
-7.6	11.2195	0.112195	4.76759e-12	3.77261e-11	4.66631e-12	8.20301e-14	2.5924e-13	11.0074	0.110074
-7.7	11.3397	0.113397	4.76759e-12	3.72758e-11	5.11657e-12	8.20301e-14	2.84254e-13	12.0695	0.120695
-7.8	11.4592	0.114592	4.76759e-12	3.68373e-11	5.55511e-12	8.20301e-14	3.08617e-13	13.104	0.13104		Analysis of Variance
-7.9	11.5781	0.115781	4.76759e-12	3.641e-11	5.98237e-12	8.20301e-14	3.32354e-13	14.1119	0.141119
-8	11.6964	0.116964	4.76759e-12	3.59936e-11	6.3988e-12	8.20301e-14	3.55489e-13	15.0942	0.150942		Source	DF	Sum of Squares	Mean Square	F Ratio
-8.1	11.8141	0.118141	4.76759e-12	3.55876e-11	6.80477e-12	8.20301e-14	3.78043e-13	16.0519	0.160519		Model	6	4.1325e-22	6.887e-23	1070000000000
-8.2	11.9311	0.119311	4.76759e-12	3.51917e-11	7.20069e-12	8.20301e-14	4.00038e-13	16.9858	0.169858		Error	47	3.0355e-33	6.458e-35		Prob > F
-8.3	12.0475	0.120475	4.76759e-12	3.48055e-11	7.58691e-12	8.20301e-14	4.21495e-13	17.8969	0.178969		C. Total	53	4.1325e-22		<.0001
-8.4	12.1634	0.121634	4.76759e-12	3.44286e-11	7.96378e-12	8.20301e-14	4.42432e-13	18.7859	0.187859
-8.5	12.2786	0.122786	4.76759e-12	3.40608e-11	8.33163e-12	8.20301e-14	4.62868e-13	19.6536	0.196536
-8.6	12.3933	0.123933	4.76759e-12	3.37016e-11	8.69078e-12	8.20301e-14	4.82821e-13	20.5008	0.205008
-8.7	12.5073	0.125073	4.76759e-12	3.33509e-11	9.04153e-12	8.20301e-14	5.02307e-13	21.3282	0.213282
-8.8	12.6207	0.126207	4.76759e-12	3.30082e-11	9.38416e-12	8.20301e-14	5.21342e-13	22.1364	0.221364		Parameter Estimates
-8.9	12.7336	0.127336	4.76759e-12	3.26735e-11	9.71896e-12	8.20301e-14	5.39942e-13	22.9262	0.229262
-9	12.8459	0.128459	4.76759e-12	3.23462e-11	1.00462e-11	8.20301e-14	5.58121e-13	23.6981	0.236981		Term	Estimate	Std Error	t Ratio	Prob>|t|
-9.1	12.9575	0.129575	4.76759e-12	3.20263e-11	1.03661e-11	8.20301e-14	5.75893e-13	24.4527	0.244527		Intercept	-1.4e-11	3.77e-17	-400000	<.0001
-9.2	13.0686	0.130686	4.76759e-12	3.17135e-11	1.06789e-11	8.20301e-14	5.93271e-13	25.1905	0.251905		Salinity	1.528e-12	2.84e-18	537669	<.0001
-9.3	13.1792	0.131792	4.76759e-12	3.14076e-11	1.09848e-11	8.20301e-14	6.10268e-13	25.9123	0.259123		(Salinity-13.1648)^2	-1.16e-13	3.23e-18	-35931	<.0001
-9.4	13.2891	0.132891	4.76759e-12	3.11083e-11	1.12841e-11	8.20301e-14	6.26897e-13	26.6183	0.266183		(Salinity-13.1648)^3	8.799e-15	1.31e-18	6714.9	<.0001
-9.5	13.3985	0.133985	4.76759e-12	3.08154e-11	1.1577e-11	8.20301e-14	6.43168e-13	27.3092	0.273092		(Salinity-13.1648)^4	-6.65e-16	1e-18	-665.2	<.0001
-9.6	13.5073	0.135073	4.76759e-12	3.05287e-11	1.18637e-11	8.20301e-14	6.59094e-13	27.9854	0.279854		(Salinity-13.1648)^5	5.533e-17	1.37e-19	405.21	<.0001
-9.7	13.6156	0.136156	4.76759e-12	3.02481e-11	1.21443e-11	8.20301e-14	6.74685e-13	28.6474	0.286474		(Salinity-13.1648)^6	-4.52e-18	8.27e-20	-54.69	<.0001
-9.8	13.7233	0.137233	4.76759e-12	2.99733e-11	1.24191e-11	8.20301e-14	6.89951e-13	29.2956	0.292956
-9.9	13.8304	0.138304	4.76759e-12	2.97042e-11	1.26882e-11	8.20301e-14	7.04902e-13	29.9305	0.299305
-10	13.937	0.13937	4.76759e-12	2.94405e-11	1.29519e-11	8.20301e-14	7.19548e-13	30.5523	0.305523		C. Extent of Reaction model
-10.1	14.043	0.14043	4.76759e-12	2.91822e-11	1.32102e-11	8.20301e-14	7.33898e-13	31.1616	0.311616		Fits the salinity as a function of the extent of reaction.
-10.2	14.1485	0.141485	4.76759e-12	2.89291e-11	1.34633e-11	8.20301e-14	7.47961e-13	31.7587	0.317587
-10.3	14.2535	0.142535	4.76759e-12	2.8681e-11	1.37114e-11	8.20301e-14	7.61744e-13	32.344	0.32344
-10.4	14.3579	0.143579	4.76759e-12	2.84378e-11	1.39546e-11	8.20301e-14	7.75257e-13	32.9177	0.329177		Polynomial Fit Degree=6
-10.5	14.4617	0.144617	4.76759e-12	2.81993e-11	1.41931e-11	8.20301e-14	7.88507e-13	33.4803	0.334803		Extent of Reaction = 0.1751911 + 0.0195326*Salinity - 0.0008305*(Salinity-24.0374)^2 + 3.0279e-5*(Salinity-24.0374)^3 - 8.6268e-7*(Salinity-24.0374)^4 + 9.7856e-8*(Salinity-24.0374)^5 - 6.154e-9*(Salinity-24.0374)^6
-10.6	14.5651	0.145651	4.76759e-12	2.79654e-11	1.4427e-11	8.20301e-14	8.01501e-13	34.0321	0.340321
-10.7	14.6679	0.146679	4.76759e-12	2.7736e-11	1.46564e-11	8.20301e-14	8.14247e-13	34.5733	0.345733
-10.8	14.7702	0.147702	4.76759e-12	2.75109e-11	1.48815e-11	8.20301e-14	8.26751e-13	35.1042	0.351042		Summary of Fit
-10.9	14.8719	0.148719	4.76759e-12	2.729e-11	1.51024e-11	8.20301e-14	8.39021e-13	35.6252	0.356252
-11	14.9732	0.149732	4.76759e-12	2.70733e-11	1.53191e-11	8.20301e-14	8.51063e-13	36.1365	0.361365
-11.1	15.0739	0.150739	4.76759e-12	2.68605e-11	1.55319e-11	8.20301e-14	8.62882e-13	36.6384	0.366384		RSquare	0.999999
-11.2	15.1741	0.151741	4.76759e-12	2.66517e-11	1.57408e-11	8.20301e-14	8.74486e-13	37.1311	0.371311		RSquare Adj	0.999999
-11.3	15.2738	0.152738	4.76759e-12	2.64466e-11	1.59458e-11	8.20301e-14	8.8588e-13	37.6148	0.376148		Root Mean Square Error	0.00018
-11.4	15.373	0.15373	4.76759e-12	2.62452e-11	1.61472e-11	8.20301e-14	8.97069e-13	38.0899	0.380899		Mean of Response	0.593776
-11.5	15.4717	0.154717	4.76759e-12	2.60473e-11	1.63451e-11	8.20301e-14	9.08059e-13	38.5566	0.385566		Observations (or Sum Wgts)	333
-11.6	15.5699	0.155699	4.76759e-12	2.5853e-11	1.65394e-11	8.20301e-14	9.18855e-13	39.015	0.39015
-11.7	15.6676	0.156676	4.76759e-12	2.56621e-11	1.67303e-11	8.20301e-14	9.29463e-13	39.4654	0.394654
-11.8	15.7648	0.157648	4.76759e-12	2.54745e-11	1.69179e-11	8.20301e-14	9.39886e-13	39.908	0.39908
-11.9	15.8615	0.158615	4.76759e-12	2.52901e-11	1.71023e-11	8.20301e-14	9.5013e-13	40.3429	0.403429
-12	15.9577	0.159577	4.76759e-12	2.51088e-11	1.72836e-11	8.20301e-14	9.60199e-13	40.7705	0.407705		Analysis of Variance
-12.1	16.0534	0.160534	4.76759e-12	2.49306e-11	1.74618e-11	8.20301e-14	9.70098e-13	41.1908	0.411908
-12.2	16.1487	0.161487	4.76759e-12	2.47555e-11	1.7637e-11	8.20301e-14	9.79831e-13	41.604	0.41604		Source	DF	Sum of Squares	Mean Square	F Ratio
-12.3	16.2435	0.162435	4.76759e-12	2.45832e-11	1.78092e-11	8.20301e-14	9.89402e-13	42.0104	0.420104		Model	6	11.5219	1.92032	59320169
-12.4	16.3378	0.163378	4.76759e-12	2.44137e-11	1.79787e-11	8.20301e-14	9.98815e-13	42.4101	0.424101		Error	326	1.1e-05	3.237e-08		Prob > F
-12.5	16.4316	0.164316	4.76759e-12	2.42471e-11	1.81453e-11	8.20301e-14	1.00807e-12	42.8032	0.428032		C. Total	332	11.5219		<.0001
-12.6	16.525	0.16525	4.76759e-12	2.40831e-11	1.83093e-11	8.20301e-14	1.01718e-12	43.19	0.4319
-12.7	16.6179	0.166179	4.76759e-12	2.39218e-11	1.84706e-11	8.20301e-14	1.02614e-12	43.5705	0.435705
-12.8	16.7104	0.167104	4.76759e-12	2.37631e-11	1.86293e-11	8.20301e-14	1.03496e-12	43.9449	0.439449
-12.9	16.8024	0.168024	4.76759e-12	2.36069e-11	1.87855e-11	8.20301e-14	1.04364e-12	44.3134	0.443134
-13	16.8939	0.168939	4.76759e-12	2.34531e-11	1.89393e-11	8.20301e-14	1.05218e-12	44.6761	0.446761		Parameter Estimates
-13.1	16.985	0.16985	4.76759e-12	2.33018e-11	1.90906e-11	8.20301e-14	1.06059e-12	45.0332	0.450332
-13.2	17.0757	0.170757	4.76759e-12	2.31528e-11	1.92397e-11	8.20301e-14	1.06887e-12	45.3847	0.453847		Term	Estimate	Std Error	t Ratio	Prob>|t|
-13.3	17.1659	0.171659	4.76759e-12	2.3006e-11	1.93864e-11	8.20301e-14	1.07702e-12	45.7308	0.457308		Intercept	0.175191	0.000144	1212.5	<.0001
-13.4	17.2556	0.172556	4.76759e-12	2.28616e-11	1.95309e-11	8.20301e-14	1.08505e-12	46.0716	0.460716		Salinity	0.0195326	5.855e-06	3336.2	<.0001
-13.5	17.345	0.17345	4.76759e-12	2.27193e-11	1.96732e-11	8.20301e-14	1.09295e-12	46.4073	0.464073		(Salinity-24.0374)^2	-0.000831	1.467e-06	-566.1	<.0001
-13.6	17.4339	0.174339	4.76759e-12	2.25791e-11	1.98133e-11	8.20301e-14	1.10074e-12	46.7379	0.467379		(Salinity-24.0374)^3	3.0279e-05	1.552e-07	195.08	<.0001
-13.7	17.5223	0.175223	4.76759e-12	2.2441e-11	1.99514e-11	8.20301e-14	1.10841e-12	47.0636	0.470636		(Salinity-24.0374)^4	-8.627e-07	2.452e-08	-35.18	<.0001
-13.8	17.6104	0.176104	4.76759e-12	2.2305e-11	2.00874e-11	8.20301e-14	1.11597e-12	47.3845	0.473845		(Salinity-24.0374)^5	9.7856e-08	9.24e-10	105.95	<.0001
-13.9	17.698	0.17698	4.76759e-12	2.2171e-11	2.02214e-11	8.20301e-14	1.12341e-12	47.7006	0.477006		(Salinity-24.0374)^6	-6.154e-09	1.11e-10	-55.39	<.0001
-14	17.7852	0.177852	4.76759e-12	2.20389e-11	2.03535e-11	8.20301e-14	1.13075e-12	48.0122	0.480122
-14.1	17.872	0.17872	4.76759e-12	2.19087e-11	2.04837e-11	8.20301e-14	1.13798e-12	48.3193	0.483193
-14.2	17.9584	0.179584	4.76759e-12	2.17804e-11	2.0612e-11	8.20301e-14	1.14511e-12	48.6219	0.486219
-14.3	18.0443	0.180443	4.76759e-12	2.16539e-11	2.07385e-11	8.20301e-14	1.15214e-12	48.9202	0.489202
-14.4	18.1299	0.181299	4.76759e-12	2.15293e-11	2.08632e-11	8.20301e-14	1.15906e-12	49.2144	0.492144
-14.5	18.215	0.18215	4.76759e-12	2.14063e-11	2.09861e-11	8.20301e-14	1.16589e-12	49.5043	0.495043
-14.6	18.2998	0.182998	4.76759e-12	2.12851e-11	2.11073e-11	8.20301e-14	1.17263e-12	49.7903	0.497903
-14.7	18.3841	0.183841	4.76759e-12	2.11656e-11	2.12269e-11	8.20301e-14	1.17927e-12	50.0723	0.500723
-14.8	18.4681	0.184681	4.76759e-12	2.10477e-11	2.13448e-11	8.20301e-14	1.18582e-12	50.3504	0.503504
-14.9	18.5517	0.185517	4.76759e-12	2.09314e-11	2.14611e-11	8.20301e-14	1.19228e-12	50.6248	0.506248
-15	18.6349	0.186349	4.76759e-12	2.08166e-11	2.15758e-11	8.20301e-14	1.19865e-12	50.8954	0.508954
-15.1	18.7177	0.187177	4.76759e-12	2.07034e-11	2.1689e-11	8.20301e-14	1.20494e-12	51.1624	0.511624
-15.2	18.8001	0.188001	4.76759e-12	2.05918e-11	2.18006e-11	8.20301e-14	1.21115e-12	51.4258	0.514258
-15.3	18.8822	0.188822	4.76759e-12	2.04816e-11	2.19108e-11	8.20301e-14	1.21727e-12	51.6858	0.516858
-15.4	18.9638	0.189638	4.76759e-12	2.03728e-11	2.20196e-11	8.20301e-14	1.22331e-12	51.9423	0.519423
-15.5	19.0451	0.190451	4.76759e-12	2.02655e-11	2.21269e-11	8.20301e-14	1.22927e-12	52.1955	0.521955
-15.6	19.1261	0.191261	4.76759e-12	2.01595e-11	2.22329e-11	8.20301e-14	1.23516e-12	52.4454	0.524454
-15.7	19.2067	0.192067	4.76759e-12	2.0055e-11	2.23374e-11	8.20301e-14	1.24097e-12	52.6921	0.526921
-15.8	19.2869	0.192869	4.76759e-12	1.99517e-11	2.24407e-11	8.20301e-14	1.24671e-12	52.9356	0.529356
-15.9	19.3668	0.193668	4.76759e-12	1.98498e-11	2.25426e-11	8.20301e-14	1.25237e-12	53.1761	0.531761
-16	19.4463	0.194463	4.76759e-12	1.97491e-11	2.26433e-11	8.20301e-14	1.25796e-12	53.4135	0.534135
-16.1	19.5254	0.195254	4.76759e-12	1.96497e-11	2.27427e-11	8.20301e-14	1.26348e-12	53.648	0.53648
-16.2	19.6043	0.196043	4.76759e-12	1.95516e-11	2.28409e-11	8.20301e-14	1.26894e-12	53.8796	0.538796
-16.3	19.6827	0.196827	4.76759e-12	1.94546e-11	2.29378e-11	8.20301e-14	1.27432e-12	54.1083	0.541083
-16.4	19.7609	0.197609	4.76759e-12	1.93588e-11	2.30336e-11	8.20301e-14	1.27964e-12	54.3342	0.543342
-16.5	19.8387	0.198387	4.76759e-12	1.92642e-11	2.31282e-11	8.20301e-14	1.2849e-12	54.5574	0.545574
-16.6	19.9161	0.199161	4.76759e-12	1.91707e-11	2.32217e-11	8.20301e-14	1.29009e-12	54.7779	0.547779
-16.7	19.9933	0.199933	4.76759e-12	1.90784e-11	2.3314e-11	8.20301e-14	1.29522e-12	54.9958	0.549958
-16.8	20.0701	0.200701	4.76759e-12	1.89871e-11	2.34053e-11	8.20301e-14	1.30029e-12	55.2111	0.552111
-16.9	20.1466	0.201466	4.76759e-12	1.88969e-11	2.34955e-11	8.20301e-14	1.30531e-12	55.4238	0.554238
-17	20.2227	0.202227	4.76759e-12	1.88078e-11	2.35846e-11	8.20301e-14	1.31026e-12	55.6341	0.556341
-17.1	20.2986	0.202986	4.76759e-12	1.87197e-11	2.36727e-11	8.20301e-14	1.31515e-12	55.8419	0.558419
-17.2	20.3741	0.203741	4.76759e-12	1.86326e-11	2.37598e-11	8.20301e-14	1.31999e-12	56.0473	0.560473
-17.3	20.4494	0.204494	4.76759e-12	1.85465e-11	2.38459e-11	8.20301e-14	1.32477e-12	56.2504	0.562504
-17.4	20.5243	0.205243	4.76759e-12	1.84614e-11	2.3931e-11	8.20301e-14	1.3295e-12	56.4512	0.564512
-17.5	20.5989	0.205989	4.76759e-12	1.83773e-11	2.40152e-11	8.20301e-14	1.33418e-12	56.6497	0.566497
-17.6	20.6732	0.206732	4.76759e-12	1.8294e-11	2.40984e-11	8.20301e-14	1.3388e-12	56.846	0.56846
-17.7	20.7473	0.207473	4.76759e-12	1.82118e-11	2.41807e-11	8.20301e-14	1.34337e-12	57.0401	0.570401
-17.8	20.821	0.20821	4.76759e-12	1.81304e-11	2.4262e-11	8.20301e-14	1.34789e-12	57.232	0.57232
-17.9	20.8945	0.208945	4.76759e-12	1.80499e-11	2.43425e-11	8.20301e-14	1.35236e-12	57.4219	0.574219
-18	20.9676	0.209676	4.76759e-12	1.79703e-11	2.44221e-11	8.20301e-14	1.35679e-12	57.6097	0.576097
-18.1	21.0405	0.210405	4.76759e-12	1.78915e-11	2.45009e-11	8.20301e-14	1.36116e-12	57.7955	0.577955
-18.2	21.1131	0.211131	4.76759e-12	1.78136e-11	2.45788e-11	8.20301e-14	1.36549e-12	57.9793	0.579793
-18.3	21.1854	0.211854	4.76759e-12	1.77365e-11	2.46559e-11	8.20301e-14	1.36977e-12	58.1612	0.581612
-18.4	21.2575	0.212575	4.76759e-12	1.76602e-11	2.47322e-11	8.20301e-14	1.37401e-12	58.3411	0.583411
-18.5	21.3293	0.213293	4.76759e-12	1.75847e-11	2.48077e-11	8.20301e-14	1.3782e-12	58.5191	0.585191
-18.6	21.4008	0.214008	4.76759e-12	1.751e-11	2.48824e-11	8.20301e-14	1.38235e-12	58.6953	0.586953
-18.7	21.472	0.21472	4.76759e-12	1.74361e-11	2.49563e-11	8.20301e-14	1.38646e-12	58.8697	0.588697
-18.8	21.543	0.21543	4.76759e-12	1.73629e-11	2.50295e-11	8.20301e-14	1.39053e-12	59.0423	0.590423
-18.9	21.6138	0.216138	4.76759e-12	1.72905e-11	2.51019e-11	8.20301e-14	1.39455e-12	59.2132	0.592132
-19	21.6843	0.216843	4.76759e-12	1.72188e-11	2.51736e-11	8.20301e-14	1.39853e-12	59.3823	0.593823
-19.1	21.7545	0.217545	4.76759e-12	1.71478e-11	2.52446e-11	8.20301e-14	1.40248e-12	59.5498	0.595498
-19.2	21.8245	0.218245	4.76759e-12	1.70775e-11	2.53149e-11	8.20301e-14	1.40638e-12	59.7156	0.597156
-19.3	21.8942	0.218942	4.76759e-12	1.70079e-11	2.53845e-11	8.20301e-14	1.41025e-12	59.8798	0.598798
-19.4	21.9638	0.219638	4.76759e-12	1.6939e-11	2.54534e-11	8.20301e-14	1.41408e-12	60.0423	0.600423
-19.5	22.033	0.22033	4.76759e-12	1.68708e-11	2.55216e-11	8.20301e-14	1.41787e-12	60.2033	0.602033
-19.6	22.1021	0.221021	4.76759e-12	1.68032e-11	2.55892e-11	8.20301e-14	1.42162e-12	60.3628	0.603628
-19.7	22.1709	0.221709	4.76759e-12	1.67362e-11	2.56562e-11	8.20301e-14	1.42534e-12	60.5207	0.605207
-19.8	22.2395	0.222395	4.76759e-12	1.66699e-11	2.57225e-11	8.20301e-14	1.42903e-12	60.6772	0.606772
-19.9	22.3079	0.223079	4.76759e-12	1.66042e-11	2.57882e-11	8.20301e-14	1.43268e-12	60.8321	0.608321
-20	22.376	0.22376	4.76759e-12	1.65391e-11	2.58533e-11	8.20301e-14	1.43629e-12	60.9857	0.609857
-20.1	22.4439	0.224439	4.76759e-12	1.64746e-11	2.59178e-11	8.20301e-14	1.43988e-12	61.1378	0.611378
-20.2	22.5117	0.225117	4.76759e-12	1.64107e-11	2.59817e-11	8.20301e-14	1.44343e-12	61.2885	0.612885
-20.3	22.5792	0.225792	4.76759e-12	1.63474e-11	2.6045e-11	8.20301e-14	1.44695e-12	61.4379	0.614379
-20.4	22.6465	0.226465	4.76759e-12	1.62846e-11	2.61078e-11	8.20301e-14	1.45043e-12	61.586	0.61586
-20.5	22.7136	0.227136	4.76759e-12	1.62224e-11	2.617e-11	8.20301e-14	1.45389e-12	61.7327	0.617327
-20.6	22.7805	0.227805	4.76759e-12	1.61608e-11	2.62316e-11	8.20301e-14	1.45731e-12	61.8781	0.618781
-20.7	22.8472	0.228472	4.76759e-12	1.60997e-11	2.62927e-11	8.20301e-14	1.46071e-12	62.0222	0.620222
-20.8	22.9137	0.229137	4.76759e-12	1.60391e-11	2.63533e-11	8.20301e-14	1.46407e-12	62.1651	0.621651
-20.9	22.98	0.2298	4.76759e-12	1.59791e-11	2.64134e-11	8.20301e-14	1.46741e-12	62.3068	0.623068
-21	23.0462	0.230462	4.76759e-12	1.59195e-11	2.64729e-11	8.20301e-14	1.47072e-12	62.4472	0.624472
-21.1	23.1121	0.231121	4.76759e-12	1.58605e-11	2.65319e-11	8.20301e-14	1.474e-12	62.5865	0.625865
-21.2	23.1779	0.231779	4.76759e-12	1.58019e-11	2.65905e-11	8.20301e-14	1.47725e-12	62.7246	0.627246
-21.3	23.2435	0.232435	4.76759e-12	1.57439e-11	2.66485e-11	8.20301e-14	1.48047e-12	62.8616	0.628616
-21.4	23.309	0.23309	4.76759e-12	1.56863e-11	2.67061e-11	8.20301e-14	1.48367e-12	62.9974	0.629974
-21.5	23.3742	0.233742	4.76759e-12	1.56292e-11	2.67632e-11	8.20301e-14	1.48685e-12	63.1321	0.631321
-21.6	23.4393	0.234393	4.76759e-12	1.55725e-11	2.68199e-11	8.20301e-14	1.48999e-12	63.2658	0.632658
-21.7	23.5043	0.235043	4.76759e-12	1.55163e-11	2.68761e-11	8.20301e-14	1.49312e-12	63.3983	0.633983
-21.8	23.569	0.23569	4.76759e-12	1.54606e-11	2.69318e-11	8.20301e-14	1.49621e-12	63.5298	0.635298
-21.9	23.6337	0.236337	4.76759e-12	1.54053e-11	2.69871e-11	8.20301e-14	1.49929e-12	63.6603	0.636603
-22	23.6981	0.236981	4.76759e-12	1.53504e-11	2.7042e-11	8.20301e-14	1.50233e-12	63.7898	0.637898
-22.1	23.7625	0.237625	4.76759e-12	1.52959e-11	2.70965e-11	8.20301e-14	1.50536e-12	63.9182	0.639182
-22.2	23.8266	0.238266	4.76759e-12	1.52419e-11	2.71505e-11	8.20301e-14	1.50836e-12	64.0457	0.640457
-22.3	23.8907	0.238907	4.76759e-12	1.51883e-11	2.72041e-11	8.20301e-14	1.51134e-12	64.1722	0.641722
-22.4	23.9546	0.239546	4.76759e-12	1.5135e-11	2.72574e-11	8.20301e-14	1.5143e-12	64.2978	0.642978
-22.5	24.0183	0.240183	4.76759e-12	1.50822e-11	2.73102e-11	8.20301e-14	1.51723e-12	64.4224	0.644224
-22.6	24.082	0.24082	4.76759e-12	1.50298e-11	2.73627e-11	8.20301e-14	1.52015e-12	64.5461	0.645461
-22.7	24.1455	0.241455	4.76759e-12	1.49777e-11	2.74147e-11	8.20301e-14	1.52304e-12	64.6689	0.646689
-22.8	24.2088	0.242088	4.76759e-12	1.4926e-11	2.74664e-11	8.20301e-14	1.52591e-12	64.7909	0.647909
-22.9	24.2721	0.242721	4.76759e-12	1.48747e-11	2.75177e-11	8.20301e-14	1.52876e-12	64.9119	0.649119
-23	24.3352	0.243352	4.76759e-12	1.48237e-11	2.75687e-11	8.20301e-14	1.53159e-12	65.0321	0.650321
-23.1	24.3982	0.243982	4.76759e-12	1.47731e-11	2.76193e-11	8.20301e-14	1.53441e-12	65.1515	0.651515
-23.2	24.4611	0.244611	4.76759e-12	1.47229e-11	2.76696e-11	8.20301e-14	1.5372e-12	65.2701	0.652701
-23.3	24.5239	0.245239	4.76759e-12	1.4673e-11	2.77195e-11	8.20301e-14	1.53997e-12	65.3878	0.653878
-23.4	24.5866	0.245866	4.76759e-12	1.46234e-11	2.7769e-11	8.20301e-14	1.54272e-12	65.5047	0.655047
-23.5	24.6492	0.246492	4.76759e-12	1.45741e-11	2.78183e-11	8.20301e-14	1.54546e-12	65.6209	0.656209
-23.6	24.7117	0.247117	4.76759e-12	1.45252e-11	2.78672e-11	8.20301e-14	1.54818e-12	65.7362	0.657362
-23.7	24.7741	0.247741	4.76759e-12	1.44766e-11	2.79158e-11	8.20301e-14	1.55088e-12	65.8509	0.658509
-23.8	24.8364	0.248364	4.76759e-12	1.44284e-11	2.7964e-11	8.20301e-14	1.55356e-12	65.9648	0.659648
-23.9	24.8986	0.248986	4.76759e-12	1.43804e-11	2.8012e-11	8.20301e-14	1.55622e-12	66.0779	0.660779
-24	24.9608	0.249608	4.76759e-12	1.43327e-11	2.80597e-11	8.20301e-14	1.55887e-12	66.1903	0.661903
-24.1	25.0228	0.250228	4.76759e-12	1.42854e-11	2.8107e-11	8.20301e-14	1.5615e-12	66.3021	0.663021
-24.2	25.0848	0.250848	4.76759e-12	1.42383e-11	2.81541e-11	8.20301e-14	1.56412e-12	66.4131	0.664131
-24.3	25.1467	0.251467	4.76759e-12	1.41915e-11	2.82009e-11	8.20301e-14	1.56672e-12	66.5234	0.665234
-24.4	25.2085	0.252085	4.76759e-12	1.4145e-11	2.82474e-11	8.20301e-14	1.5693e-12	66.6331	0.666331
-24.5	25.2703	0.252703	4.76759e-12	1.40988e-11	2.82936e-11	8.20301e-14	1.57187e-12	66.7421	0.667421
-24.6	25.332	0.25332	4.76759e-12	1.40529e-11	2.83396e-11	8.20301e-14	1.57442e-12	66.8505	0.668505
-24.7	25.3936	0.253936	4.76759e-12	1.40072e-11	2.83852e-11	8.20301e-14	1.57696e-12	66.9583	0.669583
-24.8	25.4551	0.254551	4.76759e-12	1.39618e-11	2.84306e-11	8.20301e-14	1.57948e-12	67.0654	0.670654
-24.9	25.5167	0.255167	4.76759e-12	1.39166e-11	2.84758e-11	8.20301e-14	1.58199e-12	67.1719	0.671719
-25	25.5781	0.255781	4.76759e-12	1.38717e-11	2.85207e-11	8.20301e-14	1.58448e-12	67.2778	0.672778
-25.1	25.6395	0.256395	4.76759e-12	1.38271e-11	2.85653e-11	8.20301e-14	1.58696e-12	67.3831	0.673831
-25.2	25.7009	0.257009	4.76759e-12	1.37827e-11	2.86097e-11	8.20301e-14	1.58943e-12	67.4879	0.674879
-25.3	25.7622	0.257622	4.76759e-12	1.37385e-11	2.86539e-11	8.20301e-14	1.59188e-12	67.592	0.67592
-25.4	25.8235	0.258235	4.76759e-12	1.36946e-11	2.86978e-11	8.20301e-14	1.59432e-12	67.6956	0.676956
-25.5	25.8848	0.258848	4.76759e-12	1.36509e-11	2.87415e-11	8.20301e-14	1.59675e-12	67.7987	0.677987
-25.6	25.946	0.25946	4.76759e-12	1.36075e-11	2.8785e-11	8.20301e-14	1.59916e-12	67.9012	0.679012
-25.7	26.0072	0.260072	4.76759e-12	1.35642e-11	2.88282e-11	8.20301e-14	1.60157e-12	68.0032	0.680032
-25.8	26.0684	0.260684	4.76759e-12	1.35212e-11	2.88712e-11	8.20301e-14	1.60396e-12	68.1047	0.681047
-25.9	26.1295	0.261295	4.76759e-12	1.34784e-11	2.8914e-11	8.20301e-14	1.60633e-12	68.2056	0.682056
-26	26.1906	0.261906	4.76759e-12	1.34358e-11	2.89566e-11	8.20301e-14	1.6087e-12	68.3061	0.683061
-26.1	26.2517	0.262517	4.76759e-12	1.33934e-11	2.8999e-11	8.20301e-14	1.61105e-12	68.406	0.68406
-26.2	26.3128	0.263128	4.76759e-12	1.33513e-11	2.90411e-11	8.20301e-14	1.6134e-12	68.5055	0.685055
-26.3	26.3739	0.263739	4.76759e-12	1.33093e-11	2.90831e-11	8.20301e-14	1.61573e-12	68.6045	0.686045
-26.4	26.435	0.26435	4.76759e-12	1.32675e-11	2.91249e-11	8.20301e-14	1.61805e-12	68.7031	0.687031
-26.5	26.4961	0.264961	4.76759e-12	1.32259e-11	2.91665e-11	8.20301e-14	1.62036e-12	68.8011	0.688011
-26.6	26.5572	0.265572	4.76759e-12	1.31846e-11	2.92079e-11	8.20301e-14	1.62266e-12	68.8988	0.688988
-26.7	26.6183	0.266183	4.76759e-12	1.31434e-11	2.92491e-11	8.20301e-14	1.62495e-12	68.996	0.68996
-26.8	26.6794	0.266794	4.76759e-12	1.31023e-11	2.92901e-11	8.20301e-14	1.62723e-12	69.0927	0.690927
-26.9	26.7405	0.267405	4.76759e-12	1.30615e-11	2.93309e-11	8.20301e-14	1.6295e-12	69.1891	0.691891
-27	26.8016	0.268016	4.76759e-12	1.30208e-11	2.93716e-11	8.20301e-14	1.63175e-12	69.285	0.69285
-27.1	26.8628	0.268628	4.76759e-12	1.29803e-11	2.94121e-11	8.20301e-14	1.634e-12	69.3805	0.693805
-27.2	26.9239	0.269239	4.76759e-12	1.294e-11	2.94524e-11	8.20301e-14	1.63624e-12	69.4756	0.694756
-27.3	26.9851	0.269851	4.76759e-12	1.28999e-11	2.94925e-11	8.20301e-14	1.63847e-12	69.5703	0.695703
-27.4	27.0464	0.270464	4.76759e-12	1.28599e-11	2.95325e-11	8.20301e-14	1.6407e-12	69.6647	0.696647
-27.5	27.1076	0.271076	4.76759e-12	1.282e-11	2.95724e-11	8.20301e-14	1.64291e-12	69.7586	0.697586
-27.6	27.1689	0.271689	4.76759e-12	1.27804e-11	2.9612e-11	8.20301e-14	1.64511e-12	69.8522	0.698522
-27.7	27.2302	0.272302	4.76759e-12	1.27409e-11	2.96516e-11	8.20301e-14	1.64731e-12	69.9454	0.699454
-27.8	27.2916	0.272916	4.76759e-12	1.27015e-11	2.96909e-11	8.20301e-14	1.6495e-12	70.0383	0.700383
-27.9	27.353	0.27353	4.76759e-12	1.26623e-11	2.97302e-11	8.20301e-14	1.65168e-12	70.1308	0.701308
-28	27.4145	0.274145	4.76759e-12	1.26232e-11	2.97692e-11	8.20301e-14	1.65385e-12	70.223	0.70223
-28.1	27.476	0.27476	4.76759e-12	1.25843e-11	2.98082e-11	8.20301e-14	1.65601e-12	70.3149	0.703149
-28.2	27.5375	0.275375	4.76759e-12	1.25455e-11	2.9847e-11	8.20301e-14	1.65816e-12	70.4064	0.704064
-28.3	27.5992	0.275992	4.76759e-12	1.25068e-11	2.98856e-11	8.20301e-14	1.66031e-12	70.4976	0.704976
-28.4	27.6609	0.276609	4.76759e-12	1.24683e-11	2.99241e-11	8.20301e-14	1.66245e-12	70.5884	0.705884
-28.5	27.7226	0.277226	4.76759e-12	1.24299e-11	2.99625e-11	8.20301e-14	1.66459e-12	70.679	0.70679
-28.6	27.7844	0.277844	4.76759e-12	1.23916e-11	3.00008e-11	8.20301e-14	1.66671e-12	70.7693	0.707693
-28.7	27.8463	0.278463	4.76759e-12	1.23535e-11	3.00389e-11	8.20301e-14	1.66883e-12	70.8592	0.708592
-28.8	27.9083	0.279083	4.76759e-12	1.23155e-11	3.0077e-11	8.20301e-14	1.67094e-12	70.9489	0.709489
-28.9	27.9703	0.279703	4.76759e-12	1.22776e-11	3.01149e-11	8.20301e-14	1.67305e-12	71.0383	0.710383
-29	28.0325	0.280325	4.76759e-12	1.22398e-11	3.01526e-11	8.20301e-14	1.67515e-12	71.1274	0.711274
-29.1	28.0947	0.280947	4.76759e-12	1.22021e-11	3.01903e-11	8.20301e-14	1.67724e-12	71.2163	0.712163
-29.2	28.157	0.28157	4.76759e-12	1.21646e-11	3.02278e-11	8.20301e-14	1.67932e-12	71.3048	0.713048
-29.3	28.2194	0.282194	4.76759e-12	1.21271e-11	3.02653e-11	8.20301e-14	1.6814e-12	71.3931	0.713931
-29.4	28.2819	0.282819	4.76759e-12	1.20898e-11	3.03026e-11	8.20301e-14	1.68348e-12	71.4812	0.714812
-29.5	28.3445	0.283445	4.76759e-12	1.20526e-11	3.03398e-11	8.20301e-14	1.68555e-12	71.569	0.71569
-29.6	28.4072	0.284072	4.76759e-12	1.20155e-11	3.03769e-11	8.20301e-14	1.68761e-12	71.6566	0.716566
-29.7	28.4699	0.284699	4.76759e-12	1.19784e-11	3.0414e-11	8.20301e-14	1.68966e-12	71.7439	0.717439
-29.8	28.5329	0.285329	4.76759e-12	1.19415e-11	3.04509e-11	8.20301e-14	1.69172e-12	71.831	0.71831
-29.9	28.5959	0.285959	4.76759e-12	1.19047e-11	3.04877e-11	8.20301e-14	1.69376e-12	71.9178	0.719178
-30	28.659	0.28659	4.76759e-12	1.1868e-11	3.05244e-11	8.20301e-14	1.6958e-12	72.0045	0.720045
-30.1	28.7222	0.287222	4.76759e-12	1.18313e-11	3.05611e-11	8.20301e-14	1.69784e-12	72.0909	0.720909
-30.2	28.7856	0.287856	4.76759e-12	1.17948e-11	3.05976e-11	8.20301e-14	1.69987e-12	72.1771	0.721771
-30.3	28.8491	0.288491	4.76759e-12	1.17583e-11	3.06341e-11	8.20301e-14	1.70189e-12	72.2631	0.722631
-30.4	28.9127	0.289127	4.76759e-12	1.1722e-11	3.06704e-11	8.20301e-14	1.70391e-12	72.3489	0.723489
-30.5	28.9765	0.289765	4.76759e-12	1.16857e-11	3.07067e-11	8.20301e-14	1.70593e-12	72.4345	0.724345
-30.6	29.0404	0.290404	4.76759e-12	1.16495e-11	3.07429e-11	8.20301e-14	1.70794e-12	72.5198	0.725198
-30.7	29.1044	0.291044	4.76759e-12	1.16134e-11	3.0779e-11	8.20301e-14	1.70995e-12	72.605	0.72605
-30.8	29.1686	0.291686	4.76759e-12	1.15773e-11	3.08151e-11	8.20301e-14	1.71195e-12	72.6901	0.726901
-30.9	29.2329	0.292329	4.76759e-12	1.15414e-11	3.0851e-11	8.20301e-14	1.71395e-12	72.7749	0.727749
-31	29.2974	0.292974	4.76759e-12	1.15055e-11	3.08869e-11	8.20301e-14	1.71594e-12	72.8595	0.728595
-31.1	29.362	0.29362	4.76759e-12	1.14697e-11	3.09227e-11	8.20301e-14	1.71793e-12	72.944	0.72944
-31.2	29.4268	0.294268	4.76759e-12	1.14339e-11	3.09585e-11	8.20301e-14	1.71992e-12	73.0283	0.730283
-31.3	29.4917	0.294917	4.76759e-12	1.13983e-11	3.09941e-11	8.20301e-14	1.7219e-12	73.1125	0.731125
-31.4	29.5568	0.295568	4.76759e-12	1.13627e-11	3.10298e-11	8.20301e-14	1.72388e-12	73.1965	0.731965
-31.5	29.6221	0.296221	4.76759e-12	1.13271e-11	3.10653e-11	8.20301e-14	1.72585e-12	73.2803	0.732803
-31.6	29.6875	0.296875	4.76759e-12	1.12917e-11	3.11008e-11	8.20301e-14	1.72782e-12	73.364	0.73364
-31.7	29.7531	0.297531	4.76759e-12	1.12562e-11	3.11362e-11	8.20301e-14	1.72979e-12	73.4475	0.734475
-31.8	29.8189	0.298189	4.76759e-12	1.12209e-11	3.11715e-11	8.20301e-14	1.73175e-12	73.5309	0.735309
-31.9	29.8848	0.298848	4.76759e-12	1.11856e-11	3.12068e-11	8.20301e-14	1.73371e-12	73.6141	0.736141
-32	29.951	0.29951	4.76759e-12	1.11504e-11	3.1242e-11	8.20301e-14	1.73567e-12	73.6972	0.736972
